# Supplementary material for: Functional Insights into the RCC1 Gene Family and UVR8-Mediated Regulation of Anthocyanin Biosynthesis in Grapevine
Source: Plants (Basel). 2026 May 31;15(11):1709. doi: 10.3390/plants15111709 (PMC13259460; doi:10.3390/plants15111709)
Supplement: Supplementary file 1 [file plants-15-01709-s001.zip › Table S1.xlsx]

## Sheet: Vitis Vinifera
Table. S1. Protein sequences from species used for phylogenetic tree construction
Gene ID	Species	Amino acid length (aa)	Chromosome location	Protein sequence
Vitvi01g00591	Vitis Vinifera	534	ChromosomE 1:6670437-6675258	MDATRSGTPTVQYHNIPDQPIAAIVTSPLPTFQRQQRHCFGDSSPGEFPLAANPSIVLHV LTACNLEPQDLAKLEATCSFFRQPAHFAPDFELSISELAALDMCLKRAIFRPMMLEEREV LKQRCGGSWKLVLRFLLAGEACCRREKSQAIAGPGHSIAVTVKGAVYSFGSNSSGQLGHG TTDEEWRPRQIRSLEGIRIIQAAAGAGRTMLISDAGQVYAFGKDSFGEAEYGVQGTKLVT TPQLVESLKNIFVVQAAIGNFFTAVLSREGRVYTFSWGNDAKLGHQTEANDLEPHPLLGA LENIPVVQIAAGYCYLLALACQPNGMSVYSVGCGLGGKLGHGTRTDEKHPRLIEQFRILN LQPMVVAAGAWHAAVVGRDGRVCTWGWGRYGCL…
Vitvi01g00915	Vitis Vinifera	396	Chromosome 1:10895630-10898793	MEENERDKGGEVEIWSWGAGTDGQLGTTRLEDEHLPQLLDLPRFSSAGPISLLACGGAHV LALTTDGKVVTWGRGTSGQLGHGDMVSSLQPKHVKLLESFVMTHVSAGWSHSGFVSDTGC LFTCGDGSFGQLGHGDCKSHCSPVKVSYFDSKHVDQIACGMRHSLVLLKGTGLSGDQVYG FGSGKRGQLGVSMDNTRSISVPQATVGLEGVEIISIDANGDHSAALSANGHLYTWGRGFG STSDVHCPRCLPSSLCFTQVALGWNHMLVLTGGGEVFMLGGNRHGVLGDPQKGSQVKHLS EESREENLEKVQGLDGLNVVQIAAGAEHSALVTENRVIKTWGWGEHGQLGLGNTYDQISP QAVRLGHRLPGQHTMIKVYCGSGFTFAIKAVIP…
Vitvi01g00977	Vitis Vinifera	1047	Chromosome 1:11850540-11888230	MADPQRNGLAERDVEQAIVALKKGAYLLKYGRRGKPKFCPFRLSNDESMLIWYSGKEEKQ LKLNNVSRIIPGQRTPIFQRYPRPEKEYQSFSLIYGDRSLDLICKDKDEAEVWFIGLKGL ISRGNYRKWRSEIRDDSISSESPHSRARRISPSLSSSDPGDTQQTQVTFENIPQSGLGKA FSDVISYTASTKSFTQAESVASSLSSLSSGGVDNSNGRTSASENFRVSLSSAVSSSSQGS GHDDFDALGDVFMWGEGIGDGIMGAGVHRVGSSSSTKIDALLPKALESTVVLDVHSIACG GKHAVLVTKKGEVFSWGEECGSRLGHGVEVDVSHPKLIDALCGMNIELVACGEYHSCAVT LSGDLYTWGDGTHNSGLLGHGSEASHWIPKKVS…
Vitvi03g01304	Vitis Vinifera	434	Chromosome 3:20478502-20490945	MALLGHRCASFMRRMSTSVSAPLLWKAENDAVTTVQLLSWGRGASGQLGGGIEEMRLYPS PVATLHLPPSFNLCPIPGRLCLPSVENASGLTEVGISCGLFHSSLVVDGKLWIWGKGDGG RLGFGQEYPAFLPTLNPNLDSIRSTALGGVHSVALSSLGQVFTWGYGGFGALGHSVYHRE LLPRMVEGSWNAKIRHIATAGTHTAAITESGELYTWGRDQGDGRLGLGPNCGPNEGGGLS IPSKVKALPVPVAAVSCGGFFTMVLTQEGQLWNWGANSNYELGRGDKVGGWKPQPIPSLQ DVRIIQIASGGYHSLALTDDGKVLSWGYGQHGQLGHSSIENQKIPTVIEALADEHVIYIA CGGSSSAAITDNGKLYMWGNAKDSQLGVPGLPE…
Vitvi04g00292	Vitis Vinifera	466	Chromosome 4:2747775-2750977	MDGQLGFSDDNCLVPHLLELFLGLGSLGSLTDESDTKNKTPLKVNAVKAGGMMSLAIDNL GGLWMWGNVPESSPDKGEFSLVSSFTPIPVWDFHGHTVVKVACGNEHVVALVSHGETYKG GDLICYSWGNNGHGQLGLGDTENRLRPEVVKTFNLESLWEVYEVACGAFHTALLTHKKRP SDTLESMCWTFGLGDNGQLGHGTTKGISLPEPVKDLPEHRFLVSVDCGLFHTSVVSSAGE VWSWGMEKGLGLCPDASFTGTDPGDAPSPLLYGSKFRDPVQVACGAAHTVLVADDGYKLW SWGRGRSGVLGNGKTVDCFAPSTVLWPPLTEDFKELESGTTSGEKKIENKDPEEVTEMEK RLSLATEEMKLLHSKLSTMERYASILHGSIFGK…
Vitvi04g00838	Vitis Vinifera	1082	Chromosome 4:10604132-10614117	MGEESLATVPFDRAVEQAIVTLKKGAYLLRCGRRGKPKFCPFRLSTDEKFLIWYSGQEEK QLRLSSITKIIPGQRTVNFQRQLQEERECRSFSLVYANGERSLDLICKDKAQADSWFLGL KAVISRCQHPRQLSTFRNCVGVQTCFNSPAGYFRRKHNLGLLEDTPKFSQVRSLCGSPTQ SLSERCFSDGLSYSADSFYSSESSVSNVKNVVDVSLPSSPYVEPDHLKQGEEIYAGTEIQ TDMLSQVAAPSHASPQMEKNDILRDVMIWGEGIEGGILGGGVYRFGNQNGMQSDALLPKL LESTTMLDVREISLGGKHAALVTKHGEVFCWGEGSGGRLGHKVNMDMGNPKIVESLTGVL VKSVSCGEYQTCALTHSGELYTWGDNGSGIDLV…
Vitvi04g04334	Vitis Vinifera	262	Chromosome 4:17996934-17997722	MSSRSYRHIMLTGIASLRRWDILLHPMWKILLRQFFDICQLSPGISKLRPVISTCGVWHT AAVVEIMVGNPSSSNCSSGKAFTWRDGDKGRLGHGDKEAKPVPTCVAALIDPNFCQVACE HSLTVALTTSGHVYTIGRPMHHKGESCNTVQPVLNTMSRHPFSMSRCQSNGAEPKAFCQS IPCPHLMPIHQSSYIHNHISCPFISLSLHSSLLIKPITHLLAIITIVMLVITPRISTSHS ADKLIPSHHHFPTPTKSYLSLS
Vitvi05g00753	Vitis Vinifera	1061	Chromosome 5:8161180-8171160	MADPVSYGNSERDIEQALVTLKKGTQLIKYSRKGKPKFRPFRISTDETTLIWYSHGEERN LKLSSVSRIIPGQRTAVFRRYLRPEKDYLSFSLLYNNGERSLDLICKDKVEAEVWLAGLQ ALISTGQHRNRRTRSDIPDVRISFQHQYIYAYSRDSSLNWASSDAGSERTNMQLRTSGVD GFRISVSSTPSCSSQGSGPDDIESLGDVYVWGEVWCDGVLPDGSVSPFPIKIDVLTPKSL ESNVVLDVHQIACGVRHVALVTRQGEVFTWGEESGGRLGHGIDNDFSRPHLVEFLAVNNV DFVACGEYHTCAVSTSGDLFTWGDGTHNAGLLGHGTEVSHWIPKRVSGPLEGLQVLSVAC GTWHSALATSNGKLFTFGDGTFGVLGHGDRESV…
Vitvi05g01494	Vitis Vinifera	926	Chromosome 5:22677958-22680738	MGISRSLLEHFLNWVLKIQTWQAVFLVQIRVLVVFSNLWWLVSGLGSMSSIAISYGENGP VFCGLKSDGSHLVTCYGSNSAIIYGTPAHFPFMGLTAGDGFVCGLLVDSNQPYCWGSSRY VQMGVPQPMIKGAEYLEISAGDYHLCGLREPLTGRLRNYSLVDCWGYNMTRSYRFDGQLQ SISAGSEFNCGLFSQNRTVFCWGDETSSRVTSLIPQEMRFQKIAAGGYHVCGILEGANSR VFCWGGRSLDIEEEISTAYTGQGNVDSAPKDPMLSVVGGKFHACGIRSSDRGVTCWGFRV KTSTLPPDGIKVYEIAAGNYFTCGILAEKSLLPVCWGLGFPSSLPLAVSPGLCTPSPCLP GFYEFNHESPPCKSLNSHVCLPCSSACLDDMYQ…
Vitvi06g01245	Vitis Vinifera	1107	Chromosome 6:16760977-16784949	MSRTDRMASDLSRTGAAERDTEQALTALKKGAYLLKYGRRGKPKFCPFRLSNDESVLIWF SGKEEKLLKLSHVSRIISGQRTPIFQRYPRPEKEYQSFSLIYNDRSLDLICKDKDEAEVW FSGLKALISRGGHHRKWRTESRSDGIPSEANSPRTYTRRSSPLNSPFGSADSLQKDGGDH LRLHSPYESPPKSVMEKAFSDVILYAVPPKGFFPSDSASGSVHSLSSGGSDSVHGHMKAM TMDAFRVSLSSAVSSSSQGSGHDDGDALGDVFIWGEGTGDGVLGGGSHRVGSCFGMKMDS LLPKALESAVVLDVQNIACGGRHAALVTKQGEIFSWGEESGGRLGHGVDSDVLHPKLIDS LSNTNIELVACGEYHTCAVTLSGDLYTWGDGTY…
Vitvi07g01923	Vitis Vinifera	445	Chromosome 7:27281115-27293344	MADVGGTMSEVSAPVRRVLLISAGASHSVALLSGNVVCSWGRGEDGQLGHGDAEDRLSPT YLSALDGHEVVSVTCGADHTTAYSESFTQVYSWGWGDFGRLGHGNSSDLFTPQPIKALHG LRIKQIACGDSHCLAVTMDGEVQSWGRNQNGQLGLGTTEDSLVPQKIQAFQGVSVKMVAA GAEHTAAVTEDGELYGWGWGRYGNLGLGDRNDRLVPEKVSTVEGVKMVKVACGWRHTISV SSSGGLYTYGWSKYGQLGHGDFEDHLTPHKLEALQENLISEISGGWRHTMALTSDGKLYG WGWNKFGQVGVGDNVDHCSPVQVKFPHEQKVVHISCGWRHTLAVTERQNVFSWGRGTNGQ LGHGESIDRNIPKMIEVLSADGSGGQQIETSKV…
Vitvi07g01964	Vitis Vinifera	420	Chromosome 7:27937267-27971814	MWRSCMRVSQSALQSKLGLGFCRRLSSSEPRKRFAALWGNGDFGRLGLGSLESQWRPAVC SAFDHHSLVAIACGGAHTLFLTESGCVYAAGLNDFGQLGVSVDKNYTTEPLEVSALPKKI IHIAAGYYHSAAITADGELYMWGKNSNGQLGLGKKAANAVSVPSKVECLNGISIKMVALG SEHSVAATDQGEALSWGAGGSGRLGHGHESSLLGFFRTSSEYRPRLIRRLEGIKVKNVAA GLLHSACIDENGSVFIFGERAMDKFGFREAKNATAPSMISELPYSKQVACGGYHTCVISS SGELFTWGSNENGCLGMGFMETIHFPERIEGPFSKNPVSQVSCGWKHTAAISEGNVFTWG WGGSYGTFSDDGHSSGGQLGQGSDVDHIKPKMV…
Vitvi08g00173	Vitis Vinifera	1076	Chromosome 8:3331342-3343443	MEGLVPPPGQKQNHHTAARKIVSSASLTDLWLLVREGSLADVDLALVQLKKNGGNINSRN SFGLTPLHIATWRNHIPIVRRLLAAGADPDARDGESGWSSLHRALHFGHLAVASILLQSG ASITLEDSRSRIPVDLVSGPVFQVVGSERDSVATELFSWGSGVNYQLGTGNTHIQKLPCK VDSLHGTFIKSVSAAKFHSVAVSARGEVYTWGFGRGGRLGHPEFDIHSGQAAVITPRQVT MGLGSRRVKAIAAAKHHTVVATEGGEVFTWGSNREGQLGYTSVDTQPIPRRVSSLKSKIV AVAAANKHTAVISESGEVFTWGCNKKGQLGYGTSNSASNYTPRVVEYLKGKVLKGVAAAK YHTIVLGADGEIFTWGHRLVTPRRVVIVRNLKK…
Vitvi08g02205	Vitis Vinifera	487	Chromosome 8:15096631-15102257	MKMEESVVYMWGYLPGASLQGSPLLSPVPVALPTSTLSEDSWKDVCGGGCGFAVAISESG KLITWGSEDDLGQSYLTSGQHGETPEPFPLPTEAPIVKAAAGWAHCVSLTDKGEAYTWGW KECVPSGKVLLDSTGVRFEKDSFGKQSLLQTEQEGPKPQSSNSTGGMLSRVDNRKAREGS IKKRRTSSAKQEPESSSMSDDETFLASPCLVTLGPGVRISTIAAGGRHTLALSDMGQVWG WGYGGEGQLGLGSRTKLVSSPHLIPCFNPSAYGKDRPSLVHQGSLSSTEDISKVPGSRVK GIACGGRHSAVITDAGQLLTFGWGLHGQCGLGNTHDQLRPACVSALSGVKVAGIAAGLWH TLCFSAEGQVYAFGGNQFGQLGTGADQAETLPK…
Vitvi12g00662	Vitis Vinifera	186	Chromosome 12:8736715-8737275	MGGGVHRVGSSSSTKINALLPKALESTVVLDVHSIACGGKHVVLVTKKGEVFSWGEECGS RLGHGAEVDVSHPKLIDAFCGMNIELVACGEYHSCVITHSRDLYTWEDGTHNSGLLRHGS EASHWILKKVSGPMEGMHVSYVACGPWHIVVVTSAGQLFTFGDGTFGALGLEDFEVMKLI GPSPAS
Vitvi12g00779	Vitis Vinifera	432	Chromosome 12:9928489-9944442	MRRFIMMGQKQSLRCFSSSARSVMSFGDGSHGALGLPSSLIGLGGDAYEPTPVPGLPSDV CSVSAGHYHSLAVTAQGEVWAWGRNHEGQLGRGLLAPRDSWNVPTRVEGLNQVKVRAAFA SGVISTAIGDDGSLWVWGKSKHGQLGLGKGISETVVPSRVEALAREKIVKVSLGWGHALA QTEDGKLFGWGYSADGRLGQVGKALEVFPLNSVADRELSSSKLEVAENMVLKGIEKEKNM PIIWEPSLIEEENGVGIVDVACGLDHSLVLCVNGNLLSGGSNIYGQLGRVAQDYGMVPVT TSFIPISISSGLGHSLAICQVESSEAIGGATSIISWGWNQFFQLGRAGPGSCPLAVKGLA GETPVAVSGGRAHSIALTSKGEVWVWGCGKSGR…
Vitvi13g00350	Vitis Vinifera	484	Chromosome 13:3640236-3647906	MNGEGKGPDEAVVMEGVREKLVFMMGYLPGALPQRSPLLSPIAVRSPASIHAWRDVCGGG CGFAMAISESGKLITWGSTDDLGQSYVTSGKHGETPEPFPLPTEASIVKAAAGWAHCASV TENGEVYTWGWKECVPSGKVFGDPSVGGSLEKDVFERQSSFLTEQVSPRTQGSRSTAGGV SGTDSKGGGEESTKRRRMLSSKQAAESSSGDETLSALPCLVTLNPGVRIANVAAGGRHTL ALSDVGQVWGWGYGGEGQLGLGSRIRMVSSPHPVPCVESSSYGKERSSALARGNVSTEGQ SLRVPGSYVKWIACGGRHSAVITDAGALLMFGWGLYGQCGQGSTDDELSPTCVSSLLGIQ IERVAAGLWHTVCISADGDVYTFGGNQFGQLGT…
Vitvi13g01429	Vitis Vinifera	1104	Chromosome 13:22156658-22204217	MLRTERMTAVDQSRAGPEERDIELAIIALKKGAHLLKYGRRGKPKFCPFRLSNDESVLIW LSGKEEKRLKLSHVSRIIPGQRTPIFQRYPRPEKEYQSFSLIYNDRSLDLICKDKDEAEV WLTGLKALISRGHHQKGRTESRSGVSSEANSPRTHTQRSSPLSSPFGSGDSMQKDGVDPL RLHTPYESPPKIGLEKALSDVILYAVPPKAFFPSESGCNSVHSLSSGGSDGINGRLKGMG VDAFRVSLSSAVSSSSQGSGHDDGDALGDVFIWGEGTGDGTLGGGVLRVGSSSSVKMDSF VPKPLESAVLLDVQNIACGGRHAALVTKQGEVFSWGEESGGRLGHGVDSDVSHPKLIDAL KNMNIELVACGEYHSCAVTLSGDLYTWGGGSYN…
Vitvi14g01227	Vitis Vinifera	395	Chromosome 14:21535618-21545618	MASKPKAIISWGSGEDGQLGIGNNEEKEWVCAVKALAAQNVCSVVAGSRNSLAICEDGKL FTWGWNQRGTLGHPPETKTENIPSQVKALANAKIVQAAIGGWHCLAVDDQGRAYAWGGNE YGQCGEEPERKDDTGRPLRRDITIPQRCASKLSVRQVAAGGTHSVVLTREGHVWTWGQPW PPGDIKQISTPVRVQGLEKVRLIAVGAFHNLALLEDGILWAWGNNEYGQLGTGDTQPRSQ PIAVQGLSDLTLVDIAAGGWHSTALTDDGGVYGWGRGEHGRLGFGDDKSSKMVPQKVQLL VEENIVQISCGGTHSVALTRDGRMFSFGRGDHGRLGYGRKVTTGHPMEVPINLPPATNLS GSGAGGHWCSKLVACGGRHTLAIVEWLAHEPEQ…
Vitvi14g01340	Vitis Vinifera	478	Chromosome 14:23016482-23030740	MDIGDIFGESRPVNIPTKSAIYVWGYNQRGQTGRNGKELQLRIPKQLPPELFGCPAGANS RWLSIACGREHTAAVASDGSLFTWGANDFGQLGDGTEDGRKHPKKVKQLQTEFVKSISCG AHCTAAIAEPREKNGIVSTSRLWVWGQNQGSNYPHLFWGAFTPNTIIRQVSCGAVHTVAL SEEGLVQAWGYNEYGQLGRGITCEGLQGARVINAYSKFFNEAPELVKITQVSCGEYHTAA ISENGEVYTWGLGNMGQLGHCSLQYGDKELVPRRVVALDGISTKDIACGGVHTCALTSKG ALYAWGGGQAGQLGLGPQSGLFSCNLNESDMLLRNIPVLVVPTGVQLIACGHSHTLISMK DGRICGWGYNSYGQAANEKSTYAWYPSPIDWCV…
Vitvi17g04104	Vitis Vinifera	187	Chromosome 17:5381456-5382019	MRSPIYGQLGNPQADGKLPTRVDEKLAKSFMEEIACGAYHVAVLTSRTEVAPRSNVKKRE QIGSVGELAFSSTAIAISLSGVSGFNLPLDWVLLEALEHQNAQLHAAVSIVRVATAIAAI AVATAASSGAGRDRQMVKIVTAVTSASTLVAAQCMEPGSIMTSMAAAATLKARVRLLRLS VVLLWQW
Vitvi17g04156	Vitis Vinifera	823	Chromosome 17:7280898-7323732	MADLQSNSLAEKDVKQAITALKKGTYLLKYGRRGKPTFCPFRISNDEKVLLWYAGREEKQ LQLCQVSRIIQGQHTATFRQYPRLEKEDQSFSLMYKDGSLDIICKDKDEAEVWFVALRAL ISQCNYHNWINETRSDSGSLDHHTDIRRNTPLTVSANSSDIISKHPRKKRLGRAFSDIIS YTGATKGFTRVESVPSSLSSLSVGGIDDPNGCSSAVDTFHISLSSAVSSPGQGSSREDFD ALVTKQGAIFSWGEGYGGRLGHGVEADVSQPKLIDALSGLNIELVACGEYHTCAVTLSGD LYTWGDGIYNFGLLGHGCGISHWTPRKVSCQIEGMHVSSISCGPWHTAAVTSAGQLFTFG DGTFGALGHGDRNSSGTPREVETLKGLRTIRAS…
Vitvi18g01069	Vitis Vinifera	542	Chromosome 18:11707146-11718406	MAAAVESENKVEEKKSEKGGELLLCGSTCWDAIGRRKGTLEGNLVSPTRLRPLVGVDIRF VAAGCASCHCVALDVEGRCYTWGRNERGQLGHGDKLQRDRPTFVSELSKYKIIRAGSGRS HSVVVSEDGQSLAFGWNKHGQLGSGSVKNEVELSPVRCLVSEVKTVACGAEFTVWLSSAE GASILTAGLPQYGQLGHGTDNEYNSKDSSVRLAYEPQPRPKAIASLSGETIVKVACGTNH TVAVDSSGHVYTWGFGGYGRLGHREQKDEWVPRRVEVFQRQNVLPPEAVISAGSVNSSCT AGGGQLYMWGKIKITGDDWMYPKPLMDLSGWHLNCMDSGNMHHFVGADSSCISWGHAQYG ELGYGPNGQKSSAVPKKVDILEGMHVITVACGF…
Vitvi18g01277	Vitis Vinifera	1129	Chromosome 18:14121658-14133818	MADLVSYGNAERDVEQALIALKKGAQLLKYGRKGKPKFCPFRLSNDESSLIWISSSGERI LKLASVSRIIPGQRTAVFQRYLRPEKDYLSFSLIYNNGKRSLDLICKDKVEAEVWIAGLK ALISSGQGGRSKIDGWSDGGLYFDDSKDLTSNSPSDSSVSATRDISSPEVSVGFNSNTSP NSYRPENSVPPERSHVALDHTNMQTKGSGSDAFRVSVSSAPSTSSHGSAPDDCDALGDVY IWGEVICDNLVKVGADKNANYLTTRADLLLPKPLESNVVLDVHHIACGVRHAALVTRQGE IFTWGEESGGRLGHGVGRDVIQPRLVESLAFTSVDFVACGEFHTCAVTMAGELFTWGDGT HNAGLLGHGTDVSHWIPKRISGPLEGLQVASVT…
Vitvi19g00251	Vitis Vinifera	500	Chromosome 19:3491356-3498750	MANRYWSVSFEELPSHLILEILSSGRLSAVDLVCLELTSRTFGASHGLYPHKFRSLVDFA AFQLCGSHPIYAALSLNAQKDLFDRCGENWKRVLRFLQSVEQSSYISETSAGNMQITTGR YHTLLIKDSSVYSCGSSLCGVLGHGPETTQCVAFSRINFPPLAHVAQVSASHNHAAFVMQ SGEVFTCGDNSSFCCGHGDTVRPIFRPRLVEALKGVPCKQVAAGLSFTVFLTMKGHVYTC GTNTHGQLGHGDTVDRRTPKIVELLEGVGPVVQIAAGPSYAMAVTDDGTVHSFGSGSNFC LGHGEQHNELRPRAIQSFRRKTIHVVRISAGDEHVVALDSSGFVYTWGKGYCGALGHGDE IDKTTPEILSSLKSHLAVQVCARKRKTFVLVDT…
Vitvi19g01652	Vitis Vinifera	269	Chromosome 19:22464454-22465494	MEIILPANDNETKPCMAFSKINFPSLAPVTQVSTSHNHAAFVMQSGEASTCGNYSSFRCG HGDTVCPMFRLDFVEALKEVPYKQVVARFSFAAFLPIKGHVFACGMNIHGQLGYGDTVDR RTLKIVELLEGVDPVVQMAGALDHGDEIGKTAPEILSSLKSHLAVQVCVWKRKTFVLVDT GSAYGLGQMGFGSFGFPDRGDSDKVTRPWILDNLRGHYISQMSTGLYRTITVINKGQVFG LGDNERVRLGHDTLRGSPELAEIFCSRSN
AT1G19880	Arabidopsis thaliana	538	Chromosome 1:6900337-6904155	MAEAMNSSEKKDESSEEKGGELLFCGATAWDIIGKRKGAMEGNLVSPTRLRPLVGVNIRF VATGCASFHCVALDVEGRCYTWGRNEKGQLGHGDMIQRDRPTVVSGLSKHKIVKAAAGRN HTVVVSDDGQSLGFGWNKYGQLGLGSAKNGFVSVEVESTPLPCVVSDEVTNVACGADFTV WLSSTEGASILTAGLPQYGQLGHGTDNEFNMKDSSVRLAYEAQPRPKAIASLAGETIVKV ACGTNHTVAVDKNGYVYTWGFGGYGRLGHREQKDEWAPRRIDVFQRNNVLPPNAILSAGS ANSACTAGGGQLYMWGKIKNNGDDWMYPKPMMDLSGWNLRWMDSGSMHHFVGADSSCISW GHAQYGELGYGPNGQKSSAAPKKVDMLEGMHVM…
AT1G27060	Arabidopsis thaliana	386	Chromosome 1:9394907-9396673	MAEHGETQADEEEEEQVWSWGAGTDGQLGTTKLQDELLPQLLSLTSLPSISMLACGGAHV IALTSGGKVFTWGRGSSGQLGHGDILNITLPKLVSFFDDSVITQAAAGWSHSGFVSDSGC IFTCGNGSFGQLGHGDTLSLSTPAKVSHFNNDSVKMVACGMRHSLVLFAGNQVCGFGSGK RGQLGFSSDRIKSVNLPCVVSGLKDVEVVRISANGDHSAAISADGQFFSWGRGFCGGPDV HAPQSLPSPLSFREVAVGWNHALLLTVDGEVFKLGSTLNKQPEKQQLQIDSSEALFEKVP DFDGVKVMQIAAGAEHSAAVTENGEVKTWGWGEHGQLGLGNTNDQTSPELVSLGSIDLRT KEIKVYCGSGFTYAVKRKQELSPTSS
AT1G65920	Arabidopsis thaliana	960	Chromosome 1:24525102-24529362	MDEKYLIWYSGEEERQLRLSSVITIVRGQITPNFQKQAQSDRKEQSFSLIYANGEHTLDL ICKDKAQADSWFKGLRAVITKHHNIRNSVNHRSSRGAQSCINSPAGFMRRKQNLGLLEET PDVTQIRSLCGSPSTLLEERCLSNGLSCSSDSFAESDALGPVSSYYETDYDFRNSDCDRS TGSELCRFSSQRFAASPPLSIITQPVTRSNVLKDIMIWGAITGLIDGSKNQNDALSPKLL ESATMFDVQSISLGAKHAALVTRQGEVFCWGNGNSGKLGLKVNIDIDHPKRVESLEDVAV RSVACSDHQTCAVTESGELYLWGIDGGTIEQSGSQFLTRKISDVLGGSLTVLSVACGAWH TAIVTSSGQLFTYGSGTFGVLGHGSLESVTKPK…
AT1G69710	Arabidopsis thaliana	1028	Chromosome 1:26222004-26226664	MADSLRTSFSERDVEQAITSLKKGSYLLKYGRRGKPKFCPFQLTSDESALVWYSGKEEKQ IKLSQVLRIVPGQRTPTFKRYPRPEKEYQSFSLICPDRSLDLICKDKDEAEVWVVGLKSL ITRVKVSKWKTTIKPEITSAECPTPHARRVSPFVTILDQVIQPSNETSTQTRLGKVFSDI VAITAPPSNNNQTEASGNLFCPFSPTPANVENSNLRFSTNDPFRLSLSSAVSTSSHGSYH EDFDALGDVFVWGESISDGVLSGTGNSLNSTTEDALLPKALESTIVLDAQNIACGKCHAV LVTKQGEIFSWGEGKGGKLGHGLETDAQKPKFISSVRGLGFKSLACGDFHTCAITQSGDL YSWGDGTHNVDLLGHGNESSCWIPKRVTGDLQG…
AT1G76950	Arabidopsis thaliana	1103	Chromosome 1:28906441-28911584	MADLVTYSNADHNLEQALITLKKGTQLLKYGRKGKPKFYPFRLSSDEKSLIWISSSGEKR LKLASVSKIVPGQRTAVFQRYLRPEKDYLSFSLLYNGKKKSLDLICKDKVEAEIWIGGLK TLISTGQGGRSKIDGWSGGGLSVDASRELTSSSPSSSSASASRGHSSPGTPFNIDPITSP KSAEPEVPPTDSEKSHVALDNKNMQTKVSGSDGFRVSVSSAQSSSSHGSAADDSDALGDV YIWGEVICDNVVKVGIDKNASYLTTRTDVLVPKPLESNIVLDVHQIACGVRHAAFVTRQG EIFTWGEESGGRLGHGIGKDVFHPRLVESLTATSSVDFVACGEFHTCAVTLAGELYTWGD GTHNVGLLGHGSDISHWIPKRIAGSLEGLHVAS…
AT3G02300	Arabidopsis thaliana	471	Chromosome 3:461072-464223	MDIGEIIGEVAPSVSIPTKSAIYVWGYNQSGQTGRNEQEKLLRIPKQLPPELFGCPAGAN SRWLDISCGREHTAAVASDGSLFAWGANEYGQLGDGTEVGRKHPKKVKQLQSEFVKFVSC GAFCTAAIAEPRENDGTLSTSRLWVWGQNQGSNLPRLFSGAFPATTAIRQVSCGTAHVVA LSEEGLLQAWGYNEQGQLGRGVTCEGLQAPRVINAYAKFLDEAPELVKIMQLSCGEYHTA ALSDAGEVYTWGLGSMGQLGHVSLQSGDKELIPRRVVGLDGVSMKEVACGGVHTCALSLE GALYAWGGGQAGQLGLGPQSGFFFSVSNGSEMLLRNVPVLVIPTDVRLVACGHSHTLVYM REGRICGWGYNSYGQAANEKSSYAWYPSPVDWC…
AT3G02510	Arabidopsis thaliana	310	Chromosome 3:521746-524675	MVTATSIIAWGSGEDGQLGIGTNEEKEWACVVEALEPYSVRSVVSGSRNSLAICDDGTMF TWGWNQRGTLGHQPETKTENIPSRVKALANVKITQAAIGGWHCLAVDDQGRAYAWGGNEY GQCGEEPLKDEMGRPVRRDIVIPKRCAPKLTVRQVAAGGTHSVVLTREGHVWTWGQPWPP GDIKQISVPVRVQGLENVRLIAVGAFHNLALEEDGRLLAWGNNEYGQLGTGDTQPTSHPV PVQGLDDLTLVDIAAGGWHSTALTDKGEVYGWGRGEHGRLGLGDNDKSSKMVPQKVNLLA EEDIIQVLKR
AT3G03790	Arabidopsis thaliana	1081	Chromosome 3:961750-968152	MELSVSPQTQKMNLQTPRKSSLSGSRKDLWFAIREGSLVDVDSALSILKKTGGNINLRNA YGLTPLHIAVWRNHIPIVRRLLAAGADPDARDGESGWSSLHRALHFGHLAVASVLIDSGA SFTLEDIKLRTPVDLVSGPVAQVIGEQQSSVATEVFSWGNGANYQLGTGNQHVQKVPGRV DSLHGCFIKLVSAAKFHSVAISTHGEVYTWGFGRGGRLGHPEFDIHSGQAAVITPRQVIS GLGSRRVKAVAAAKHHTVIATEGGDVYTWGSNREGQLGYTSVDTQATPRKVTSLKAKIVA VSAANKHTAVVSDCGEVFTWGCNKEGQLGYGTSNSASNYSPRLVDYLKGKVFTAIASSKY HTLVLRNDGEVYTWGHRLVTPRRVIISRNLKKA…
AT3G15430	Arabidopsis thaliana	488	Chromosome 3:5208559-5211779	MADRNCLISFEDLPSHLILEVLTSGRLSAVDLLSLELTSKVFGGSHGFYPLKFRSLADYA ASQLCSMHPVYVGMGLTTQKELFANCEGNWKRLFSFLQSVEQSSDMVETSQGKMQIATGK YHTLLINNSKVYSCGVSLSGVLAHGSETTQCVAFTPIEFPFPAQVAQVSATQNHSAFVLQ SGQVLTCGDNSSHCCGHLDTSRPIFRPKLVEALKGTPCKQVAAGLHFTVFLSREGHAYTC GSNTHGQLGHGDTLDRPVPKVVEFLKTIGPVVQIAAGPSYVLAVTQDGSVYSFGSGSNFC LGHGEQQDELQPRVIQAFKRKGIHILRVSAGDEHAVALDSNGRVYTWGKGYCGALGHGDE NDKITPQVLVNLNNCLAVQVCARKRKTFVLVEG…
AT3G23270	Arabidopsis thaliana	1054	Chromosome 3:8316218-8320487	MADPASCYIYHERDVDQALVVLKKGTQLLKYSRKGKPKFRAFRLSPDEKTLIWFSRGEEK GLKLFEVSRIVPGQRTAVFKRFLRPEKDHLSFSLLYNNRERSLDLICKDKAETEVWFAAL KFLIEKSRNRRARSEIPEIHDSDTFSVGRQSIDFVPSNIPRGRTSIDLGYQNNSDVGYER GNMLRPSTDGFRISVSSTPSCSSGGSGPDDIESLGDVYVWGEVWTEGILPDGTASNETVK TDVLTPRPLESNVVLDVHQIVCGVRHVALVTRQGEVFTWGEEVGGRLGHGIQVDISRPKL VEFLALTNIDFVACGEYHTCVVSTSGDLFSWGDGIHNVGLLGHGSDISHWIPKRVSGPLE GLQVLSVACGTWHSALATANGKLFTFGDGAFGV…
AT3G26100	Arabidopsis thaliana	432	Chromosome 3:9536859-9540453	MCNKRVIFKPMNEEERQEMKRRCGGSWKLVLRFLLAGEACCRREKSQAVAGPGHSVAVTS KGEVYTFGYNNSGQLGHGHTEDEARIQPVRSLQGVRIIQAAAGAARTMLISDDGKVYACG KESFGEAEYGGQGTKPVTTPQLVTSLKNIFVVQAAIGNYFTAVLSREGKVYTFSWGNDGR LGHQTEAADVEPRPLLGPLENVPVVQIAAGYCYLLALACQPNGMSVYSVGCGLGGKLGHG SRTDEKYPRVIEQFQILNLQPRVVAAGAWHAAVVGQDGRVCTWGWGRYGCLGHGNEECES VPKVVEGLSHVKAVHVATGDYTTFVVSDDGDVYSFGCGESASLGHHPSFDEQGNRHANVL SPTVVTSLKQVNERMVQISLTNSIYWNAHTFAL…
AT3G47660	Arabidopsis thaliana	951	Chromosome 3:17570696-17574805	MACFQRSVPTDRENEQAIAILKKGAYLLKYGRRGKPKFYPFRLSSDEIYLLWYCGKKEKR LKLSSVTRIIPGQRTAVFRRYPQPTKEYQSFSLIYGERSLDLDKDEAEFWLTTLRALLSR NNSSALVLHSRSRSLAPENGEQSSSSQNSKSNIRSVSSDTSYEEHAKKASGSHCNTPQRL GKVFSEVLSQTAVLKALSLDELVHKPHTSPPETIENRPTNHSSPGVDTSKYSISSAVSSS SQGSTFEDLKSLCDVFVWGESIGDGLLGGGMHKSGSSSSLMTDSFLPKVLKSHVALDAQS ISCGTNYAVLVTKQGQMYSWGEESGGRLGHGVCSYVPHPKLIDEFNGSTVELADCGEFHT CAVTASGDLYAWGDGDHNAGLLGLGSGASHWKP…
AT3G53830	Arabidopsis thaliana	452	Chromosome 3:19940499-19943885	MNGNIVGKVPIGECKATVVYMSGYLPGAASEKSPILSPVPVRLSAAVHGGDSWKDVCGGG CGFAMAISEKGKLITWGSTDDEGQSYVASGKHGETPEPFPLPTEAPVVQASSGWAHCAVV TETGEAFTWGWKECIPSKDPVGKQQSGSSEQGDIGWDIFGCSVVIFLLLMDMVTFSIVIV SPASQGSNAASGTTLQNENQKVGEESVKRRRVSTAKDETEGHTSGGDFFATTPSLVSVGL GVRITSVATGGRHTLALSDLGQIWGWGYGGEGQLGLGSRIKMVSSPHLIPCLESIGSGKE RSFILHQGGTTTTSAQASREPGQYIKAISCGGRHSAAITDAGGLITFGWGLYGQCGHGNT NDQLRPMAVSEVKSVRMESVAAGLWHTICISSD…
AT3G55580	Arabidopsis thaliana	488	Chromosome 3:20612693-20615932	MNGEGKLETGGTSAAATPKEEKEEEEVVSQRVVYMWGYLPGASPQRSPLMSPVEVKIPPA VESSWKDVSGGGCGFAMATAESGKLITWGSTDDLGQSYVTSGKHGETPEPFPLPPEVCVQ KAEAGWAHCVAVTENQQVYTWGWRECIPTGRVFGQVDGDSCERNISFSTEQVSSSSQGKK SSGGTSSQVEGRGGGEPTKKRRISPSKQAAENSSQSDNIDLSALPCLVSLAPGVRIVSVA AGGRHTLALSDIGQVWGWGYGGEGQLGLGSRVRLVSSPHPIPCIEPSSYGKATSSGVNMS SVVQCGRVLGSYVKKIACGGRHSAVITDTGALLTFGWGLYGQCGQGSTDDELSPTCVSSL LGIRIEEVAAGLWHTTCASSDGDVYAFGGNQFG…
AT4G14368	Arabidopsis thaliana	1084	Chromosome 4:8274085-8278908	MADPSSYVNHDRDIDQALVSLKKGTQLLKYSRKGRPKFRSFRLSPDETTLFWLSHGEEKG LKLATVSRILPGQRTAVFRRYLRPEKDYLSFSLIYHNGDRSLDLICKDKAETEVWFAGLK SLIRQNRNKQAKSEIPEIHDSDCFSTGRPSTASIDFAPNNTRRGRTSIDLGIQNSPTKFG SSDVGYERGNMLRPSTDGFRISVSSTPSCSTGTSGPDDIESLGDVYVWGEVWSDGISPDG VVNSTTVKIDVLIPKPLESNVVLDVHQIACGVRHIALVTRQGEVFTWEEEAGGRLGHGIQ VDVCRPKLVEFLALTNIDFVACGEYHTCAVSTSGDLFTWGDGIHNVGLLGHGSDLSHWIP KRVSGPVEGLQVLSVACGTWHSALATANGKLFT…
AT5G08710	Arabidopsis thaliana	434	Chromosome 5:2834649-2838214	MLTRAIGRVRIPVSRIQGSNCTSGLLKDSKLGPIGVCCSRWVSSESGKRFAAMWGSGDYG RLGLGNLDSQWTPAVCSALSDHSITAVACGGAHTLFLTETRRVFATGLNDCGQLGVSDVK SHAMDPLEVSGLDKDILHISAGYYHSAAITVDGELYMWGKNSSGQLGLGKKAARVVRVPT KVEALHGITIQSVALGSEHSVAVTDGGEVLSWGGGGSGRLGHGHQSSLFGILRSNSEFTP RLIKELEGIKVTNVAAGLLHSACTDENGSAFMFGEKSINKMGFGGVRNATTPSIISEVPY AEEVACGGYHTCVVTRGGELYTWGSNENGCLGTDSTYVSHSPVRVEGPFLESTVSQVSCG WKHTAAISDNNVFTWGWGGSHGTFSVDGHSSGG…
AT5G11580	Arabidopsis thaliana	402	Chromosome 5:3718804-3721425	MMSLAIDNVGGLWMWGNVPPQDSEPDPRLSFTSIPIPFPILDFHGRTVLKVACGDEHVVA LVGPGDIHKDNSYDVSVLYSWGNNHHGQLGLGDGESRARPQTVETFNQKSGLTVYDIACG AHHTALLTYRKETPKGPSICWTFGFGENGQLGHRSNKSSSLPEPVSDLPEHAYLVSVDCG LFHTSVVSSEGYVWSWGMERGLGLCPDVNFTEVEAGDDSVPRKISGGSSRFRDPVQVSCG AAHTVLVVDGGYKLWSWGRGRNGVLGTGNVSDCYVPTLVFWPNELKPEKEEVPDDGKSAS TEEIKRLESKLMVMERYASILHGSIFGKPFNEEEDIPYSLRVSGYFDMGKEWGEMLESAD KSQLMRLQAFYEDMIGRVKDKVLQRRIQEIMKD…
AT5G12350	Arabidopsis thaliana	1075	Chromosome 5:3995310-4000801	MSRNGRMASDLSRAGPVERDIEQAIIALKKGAYLLKYGRRGKPKFCPFRLSNDETVLIWF SGNEEKHLKLSHVSRIISGQRTPIFQRYPRPEKEYQSFSLIYSERSLDVICKDKDEAEVW FTGLKALISHCHQRNRRTESRSDGTPSEANSPRTYTRRSSPLHSPFSSNDSLQKDGSNHL RIHSPFESPPKNGLDKAFSDMALYAVPPKGFYPSDSATISVHSGGSDSMHGHMRGMGMDA FRVSMSSAVSSSSHGSGHDDGDALGDVFIWGEGIGEGVLGGGNRRVGSSFDIKMDSLLPK ALESTIVLDVQNIACGGQHAVLVTKQGESFSWGEESEGRLGHGVDSNIQQPKLIDALNTT NIELVACGEFHSCAVTLSGDLYTWGKGDFGVLG…
AT5G16040	Arabidopsis thaliana	396	Chromosome 5:5240675-5243473	MASATSVIAWGSGEDGQLGLGTDEEKELASVVDALEPFNVRSVVGGSRNSLAICDDGKLF TWGWNQRGTLGHPPETKTESTPSLVKSLANVKIVQAAIGGWHCLAVDDQGRAYAWGGNEY GQCGEEPSKDETGRPVRRDIVIPKRCAQQLTVRQVAAGGTHSVVLTREGYVWTWGQPWPP GDIKQISVPVRVQGLENVRLIAVGAFHNLALKEDGTLWAWGNNEYGQLGTGDTQPRSYPI PVQGLDDLTLVDIAAGGWHSTALTNEGEVYGWGRGEHGRLGFGDNDKSSKMLPQKVNLLA GEDIIQVSCGGTHSVALTRDGRIFSFGRGDHGRLGYGRKVTTGQPLELPIHIPPPEGRFN HTDEEDDGKWIAKHVACGGRHTLAIVEWKYDQE…
AT5G19420	Arabidopsis thaliana	900	Chromosome 5:6547625-6553283	MSRNGRMTPSDLSRAGPVTRDIEQAITALKKGAYLLKYGRRGKPKFCPFRLSNDESVLIW FSGKEEKHLKLSHVSRIISGQRTPIFQRYPRPEKEYQSFSLIYDERSLDLICKDKDEAEV WFSGLKALISRCHQRKWRTESRSDGTPSEANSPRTYTRRSSPLHSPFSSNESFQKEGSNH LRLHSPYESPPKNGVDKAFSDMSLYAVPPKGFFPPGSATMSVHSLSSGGSDTLHGHMKGM GMDAFRVSLSSAISSSSHGSGHDDGDTLGDVFMWGEGIGEGVLGGGNHRVGSSLEIKMDS LLPKALESTIVLDVQNIACGGQHAVLVTKQGESFSWGEESEGRLGHGVDSNVQHPKLIDA LNTTNIELVACGEYHSCAVTLSGDLYTWGKGDF…
AT5G42140	Arabidopsis thaliana	1078	Chromosome 5:16837332-16842493	MADLVSYGNVVRDIEQALIALKKGAQLLKYGRKGKPKFCPFRLSNDETSLIWISNGGEKR LKLATVSKIVPGQRTAVFQRYLRPDKDYLSFSLIYSNRKRTLDLICKDKVEAEVWIAGLK ALISGQAGRSKIDGWSDGGLSIADSRDLTLSSPTNSSVCASRDFNIADSPYNSTNFPRTS RTENSVSSERSHVASDSPNMLVRGTGSDAFRVSVSSVQSSSSHGSAPDDCDALGDVYIWG EVLCENVTKFGADKNIGYLGSRSDVLIPKPLESNVVLDVHHIACGVKHAALVSRQGEVFT WGEASGGRLGHGMGKDVTGPQLIESLAATSIDFVACGEFHTCAVTMTGEIYTWGDGTHNA GLLGHGTDVSHWIPKRISGPLEGLQIASVSCGP…
AT5G48330	Arabidopsis thaliana	454	Chromosome 5:19585924-19587857	MLRSWSIAKLQISKVYSSDSRFCTHVLFNGVVRRQFTSTSGERRTVMSFGDGNLGALGLS SSSIPGMGMDAYEPTVVSNLPSDISSISAGHYHSLAVTSSGEIWAWGRNDEGQLGRIVID SRDSRSEPKRVEGLENVNVQAAFASGVVSAAIGDDGSLWVWGRSKRGQLGLGNGIIEARV PSRVENLAAEHVVKVSLGWGHALALTVDGKVFGWGYVADGRVGNVGLPLEASLLDSITDG SMKGHHAAGDLNLEAAEKKVVEAMSKENDMPIAWEPCLVEETCNEKVADIACGSDHSLIL CHDGTLLSAGSNIYGQLGRSKQDLGMKPVDITESPISIAAGLGHSLAICNRGERNILSWG WNRSRQLGRGKPENLPREVEGFDGESPASVSAG…
AT5G60870	Arabidopsis thaliana	445	Chromosome 5:24485655-24487906	MAALSHRLRSFTRRFSSTRTTQRSGGGANTKVPILYTSPDIDSDPVTLQLFSWGRGASGQ LGGGIEEIRMYPSPVANLLFRSDQSFSLAQTPGRIDADSSSFRIGISCGLFHSGLTIDGD LWIWGKGDGGRLGFGQENSVFVPNLNPLFEEHSIRCIALGGLHSVALTHQGDVFTWGYGG FGALGHKVYTRELVPRRVDDSWDCKISAIATSGTHTAAITESGELYMWGREEGDGRLGLG PGRGPNEGGGLSVPSKVKALTVPVASVSCGGFFTMALTKEGQLWNWGANSNYELGRGDNL GGWEPMPVPSLEGVRITQIACGGYHSLALTEEGKVLSWGHGGHGQLGSSSLRNQKVPTEI EALADKKIVFIASGGSSSAAITDGGELWMWGNA…
AT5G63860	Arabidopsis thaliana	440	Chromosome 5:25554416-25559499	MAEDMAADEVTAPPRKVLIISAGASHSVALLSGDIVCSWGRGEDGQLGHGDAEDRPSPTQ LSALDGHQIVSVTCGADHTVAYSQSGMEVYSWGWGDFGRLGHGNSSDLFTPLPIKALHGI RIKQIACGDSHCLAVTMEGEVQSWGRNQNGQLGLGDTEDSLVPQKIQAFEGIRIKMVAAG AEHTAAVTEDGDLYGWGWGRYGNLGLGDRTDRLVPERVTSTGGEKMSMVACGWRHTISVS YSGALYTYGWSKYGQLGHGDLEDHLIPHKLEALSNSFISQISGGWRHTMALTSDGKLYGW GWNKFGQVGVGNNLDQCSPVQVRFPDDQKVVQVSCGWRHTLAVTERNNVFAWGRGTNGQL GIGESVDRNFPKIIEALSVDGASGQHIESSNID…
MD01G0110700	Malus domestica	476	Chromosome 1:24994025-24998905	MNAEGNTEEEVKMEEGKENVVFMWGYLPGALPQRSPLLSPTVVRTAGAEYAWKDVCGGGC GFAMAISEPGKLITWGSTDDLGQSYVTSGKHGENPEPFPLPNDASIVKAAAGWAHCVAVT ENGRVYTWGWKECVPSGKVFGEQSMGPDGEKDAFERQSSFLTEQVSPRSHGSQSTAGAVS ASEESTKRRKLSSAKQAAECSSSGDEPPSALPCLVALNPGVRIASVAAGGRHTLALSNGG QVWGWGYGGEGQLGLGSRIRMVSSPHPVPCIESSYGKDGSAGLSRGTIGSDGYGLRVPGN YVKGIACGGRHSVVITDAGAVLAFGWGLYGQCGQGSTNDELRPTCVSSLLGIRIEGVAAG LWHTVCISADGDVYAFGGNQFGQLGTGTEEAEI…
MD02G0124100	Malus domestica	203	Chromosome 2:12005976-12006634	MAKESDMPIIWEPSLVRELHSVEVVVLCALICLCRNILYSGHNIDVDIHVRMLVSGDGTL LSCGSNVYGQLGREKQDLGLFTVDISFHPMSMASGLGHSLAICQVTWGWNQSSQLGRGGS ENIPLVVEGLEGEIPVSVSGGRVHSIALTSKGEVWDWGCGKNGRLGLGSSYDEAEPILLD SVEGCQVLQAVSGFDHNLVLVAE
MD02G0240600	Malus domestica	1059	Chromosome 2:34530891-34539191	MLRMDRMTADQAKAGPLERDIDLAITALKKGAQLLKYGRRGKPKFCPFRLSNDESFLIWY SGKEEKYVKLTQVSRIVPGQRTQTFQRYPRPEKEYQSFSLIYNDRSLDLICKDKDEAEVW FTGLKALISRGLHQKRRAESRSGVTSEANSPRSHTQQSSPLSSPFCSGDSSQKDGVEPFH LHAAFESPPKIGLEKALSDVMLYALPPKIPFPSDASCGSVPSSGGSDGMNGRTKGAGVDA FRVSLSSAVSSSSQGSGHDEGDALALGDVFIWGEGVGDCFLGGGSHRVGSSSGCKMDSFV PKVLESAVVLDVQSIACGGRHAAFVTKQGEVFSWGEELGGRLGQGVDADVSHPKLIDALK NMNIELLACGEYHSCAVTLSGDMYTWGGSNSNF…
MD03G0137600	Malus domestica	1109	Chromosome 3:22353718-22363099	MSRTDRMGSDLSRTGPVERDIEQAITALKKGACLLKYGRRGKPKFCPFRLSNDESVLIWF SGKEEKLLKLSHVSRIISGQRTPIFQRYPRPEKEYQSFSLIYSDRSLDLICKDKDEAEVW FSGLKALISRSHHRKWRTESRSDGIPSEANSPRTYTRRSSPLNSPFGSNDSLQKDSADHL RLHSPYESPPKNGLDKALSDVILYAVPPPKGFFPSDSASASVHSVSSGGSDGVPGQMKAM AMDAFRVSLSSAVSSSSQGSGHDDGDALGDVFMWGEGIGDGVVGGGSHRVGSCFGAKMDS LLPKALESKVVLDVQNIACGGRHAALVTKQGEIFSWGEESGGRLGHGVDVDVLQPKLIDA LSNINIELVACGEYHTCAVTLSGDLYTWGDGTY…
MD04G0107600	Malus domestica	428	Chromosome 4:22280960-22284157	MDCNEGGRGGSTKTEERGEALVYMWGYLPGVSSEKSPTLSLTPVQFPNRMDGGDSWKDVC GGGCGFAMAISECGKLMTWGSTDDGGQSYVVSGKHGEAPEPYRLPNEASILKAAAGWAHC VSVTENGELYTWGWKECVPSGNLIGDLGMVGRLQRDTTGNQSSLLVEQVSNLDSKRARED IAKRRKISSAKPESESSTGSEEFFTRSPCLVTLGPGVRITTVAAGGRHTLALTDMGQVWG WGYGGEGQLGLGTRVKMVSSPHVIPCIEPSTSGKDRSSVVSQGSKVPGSCVKEIACGGRH SAVITDAGALLTFGWGLYGQCGQGNTNDQLRPSYLNSLSGTKVKNIAAGLWHTLCISDDG RVHAFGGNQFGQLGTGGDEAETLPKILDFPGLG…
MD05G0015300	Malus domestica	1109	Chromosome 5:3525702-3534301	MADLVSYGNANRDIDQAIIALKKGAQLLKYGRKGKPKFCPFRLSTDESTLIWISSSERSL KLASVTRIVPGQRTAVFQRYLRPEKDYLSFSLIYNNGKRSLDLICKDKVEAEVWIAGLKA LLSSGRGGRSKIDGWSDGGLYLDDGKDLTSNSPSDSSASGARDSGSPEISVNFKPNTSPK SFPPENSPVSERSHAASDLTNMQVKGSGSDAFRVSVSSAPSTSSHGSGPDDCEALGDVYI WGEVICDSVVKVGADKNVNYLSPRSDVLVPRPLESNVVLDVHHIACGVKHAALVTRQGEV FTWGEESGGRLGHGAGKDVVQPHLVESLAATSVDFAACGEFHTCAVTMAGELYTWGDGTH NAGLLGHGTDVSHWIPKRISGPLEGLQVASVTC…
MD07G0029500	Malus domestica	1082	Chromosome 7:3159172-3166900	MLRMDRMTADQAKAGPLERDIDLLCMHLGDNSLFVSTLPFTWIVAITSLKKGAQLLKYGR RGKPKFCPFRLSNDESVLIWYSGKEEKYLKLSQVSRIVPGQRTQTFQRYPRPEKEYQSFS LICDDRSLDLICKDKDEAEVWFTGLKALISRGLHQKGRPESRSGITSEANSPRSHTQQSS PLSSPFCSGDSSQKDGVEPFHLHAAFESPPKIGLEKALSDVMLYALPPKIPFPSDAACGS VPSPGGSDGMNGRTKGAGVDAFRVSLSSAVSSSSQGSGHDEVDALGDVFIWGEGVGDCFL GGGSHRVESSSSCKMDSFVPKVLESAVVLDVQSIACGGQHAAFVTKQGEVFSWGAELGGR LGHGVDADVSHPKLIDALKNMNIEFLACGEYHS…
MD07G0078000	Malus domestica	391	Chromosome 7:10483821-10487244	MASDAAIATWGSGEDGQLGIGNNEEKEWVCAVRALESQTIRSVVAGSRNSLAICDDGKLF TWGWNQRGTLGHPSETKTENIPSQVKALANVKIVQAAIGGWHCLAVDDQGRAYAWGGNEY GQCGEEPERKDDTVRPLRRDIVNPQRCAPTLKVRQVAAGGTHSVVLTRDGQVWTWGQPWP PGDIKQISTPVRVQGLDAVRLIAVGAFHNLALQEDGTLWAWGNNEYGQLGTGDTQPRSQP IPVQGLSGLNLVDIAAGGWHSTALTEDGEVYGWGRGEHGRLGFGDNDKSSKMVPQRVHLL AGEDIVQVSCGGTHSVALTRDGRIYSFGRGDHGRLGYGRKVTTGQPMEVPIGIPPRNGTA DNGHWIAKLVASGGRHTLAIVEWKADDEPES
MD07G0168900	Malus domestica	477	Chromosome 7:28199780-28205040	MNAEGITEGEEVKMEEGKEKVVFMWGYLPGALPQRSPLLSPTVVRTADAEYAWKDVCGGG CGFAMAISEPGKLITWGSTDDLGQSYVTSGMHGENPEPFPLPNEACIVQAAAGWAHCVAV TDNGGVYTWGWNECVPSGKVFGEQSMGSDGVKDAYERQNSFMTEQVSPRSQGSRSTAAAV SASEESTKRRKLSSAKQVAESSSSGDEPPSALPCLVALNPGVRIASVAAGGRHTLALSDI GQVWGWGYGGEGQLGLGSRIRMVSSPHPVPCIESSYGKDRSAALSRGTMGSDGFGVRVPG NYVKGIASGGRHSVVITDAGAVLAFGWGLYGQCGQGSTDDELSPICVSSLLGIRIEGVAA GLWHTVCISADGDVYAFGGNQFGQLGTGADQAE…
MD08G0014500	Malus domestica	477	Chromosome 8:1250239-1254820	MSAVETGNKVEDGENKQVEKSGELLFCGGTSWDAIGRRKGAVEGNLISPTRLRPLVDVDI RFVASGCSSCHCVALDVEGRCYTWGRNEKGQLGHGDRIQRDRPTVVSELSKYKVVRASSG KNHTVVVTEDGHSFAFGWNKHGQLGSGSTKNEVEASPVRCQVAEVKSVACGGDFTVWLSR VEGASILTAGLPQYGQLGHGTDNEYNTKDSSVRLAYEAQPRPKAIASLAGENIVKVACGT NHTVAVDANGYVYTWGFGGYGRLGHREQKDEWAPRRVFQRNNILPPDAIISAGAVNSACT AGGGQLYMWGKIKNTGDDWMYPKPLMDLSGWNLRCMDSGNMHHFVGADSSCISWGHAQYG ELGYGPMGQKSSAVPKKVDILEGMHVMSVACGL…
MD08G0097500	Malus domestica	89	Chromosome 8:10091250-10091640	MSLLRTATTCLKRWWRWPPAKHTLALTGDGFVYSWGRGMFGRLGTGSESDELAPVRIKFN DPRSEEGARLKFVGVAAGAYHSLALADVC
MD08G0097600	Malus domestica	372	Chromosome 8:10092024-10093315	MKRFTCGNCHCVLSFMLFKSLTVERMANSFLEVASATESDVPLKVCSVKAGGMMSLAIDS IGVLWVWGNFPHESSSNEGGFSLISSCTPTPVWDFYGHVVVRVACGNEHVVALVSAGETY KGEDLVCFSWGGNGHGQLGLGDKESRNRPQIVELFDHDSPFAVYEVVCGAFHTALLTHRK SPNDTLESMCWTFGLGENGQLGHGTTESGLSPEPVKELPQNVYLVSVDCGLFHTSVVSSA GDVWSWGMEKGLGLCRDATFSETDSGDAISPLQINGLNGTKFQDPIQVVCGAAHTVLVAN DGFKLWSWGRGRSGVLGNGKTIDCYSPAEVLWPLLTADFKQEELNTDDKRKPIADGGNRG ERNLTGDAEAEM
MD09G0066200	Malus domestica	534	Chromosome 9:5157814-5162069	MRASTTDPTRLRLHLPDSRNTTCNSLYFTDDQRQPFFSFSLLSSSSTLTPQKIQPNRAPI LTFMKMDIDELLGRNQPVSIPTKSAIYVWGYNQSGQTGRNGKEQQLRIPKQLSPELFGCT AGANSRWLDITCGREHTAAVTSDGSLFTWGANDFGQLGDGTEERRKNPKKVKQLQAEFVK SVSCGAHCTAAIAEPRENDGTVSTRRLWVWGQNQGSNLPRLFWGAFTPNTIIRQVSCGAV HAMALSEDGLLQAWGYNEYGQLGRGFTCEGLQGARIINAYAKFLDEAPELVKITQVSCGE YHTAAISEKGEVYTWGLGNMGQLGHCSLQSGEKELLPRRVVALDGIVVKDVACGGVHTCA VTQKGALYAWGGGRAGQLGLGPETGLFSCNPNE…
MD09G0075900	Malus domestica	411	Chromosome 9:6117886-6120974	MASDAAIATWGSGEDGQLGIGNNEEKEWVCAVRALESQTIRSVVAGSRNSLAICDDGKLF TWGWNQRGTLGHPSETKTENIPSQVKALANVKIVQAAIGGWHCLAVDDQGRAYAWGGNEY GQCGEEPERKDDTVRPLRRDIVNPQRCAPTLKVRQVAAGGTHSVVLTRDGQVWTWGQPWP PGDIKQISTPVRVQGLDAVRLIAVGAFHNLALQEDGTLWAWGNNEYGQLGTGDTQPRSQP IPVQGLSGLNLVDIAAGGWHSTALTEDGEVISLPSSLLTYTNDRLRSTCYSSNISENMEG LGFGDNDKSSKMVPQRVHLLAGEDIVQVSCGGTHSVALTRDGRIYSFGRGDHGRLGYGRK VTTGQPMEVPIGIPPRNGTADNGHWIAKLVASG…
MD09G0124500	Malus domestica	463	Chromosome 9:11226546-11230142	MSVRLSLRHRSFAYLNRCLSSSPFSTTTTSKIPTLYEPTAAPTTTTQNDAVPTTTLQLLS WGRGASGQLGGGIEEIRLYPTPVANLVVPTSSFTLSPTQGRIQAPNCSNQKNNADSGVVE VGISCGLFHSSLLVDGKVWIWGKGDGGRLGFGHENSLFLPTLNPNLDSVRFVALGGLHSV ALTATGEVYTWGYGGFGALGHSVYTRELFPRLVEGSWSGKIRHISTSGTHTGAITESGEL YTWGRDEGDGRLGLGPNRGPNEGGGLSIPSKVKALPMPVTAVSCGGFFTMALTEDGELWN WGANSNYELGRGDKVGGWTPKPVPSLAGIRIIQIESGGYHSLALNDEGKVLSWGHGGHGQ LGNSSLQSQKTPTVVEALPDERVIYIACGGSSS…
MD09G0238400	Malus domestica	1035	Chromosome 9:35728229-35734692	MDEHSLSTVAFDRAIQQAVVSMKRGAYLLKYGRRGKPKFCPFRLSTDEKFLIWCSRKQER QLKLSSVAKIIPGQWTVSLRGKLEPERKGQSFSIVYAHSECSLDLMCKDEIQCDLWILGL RALTSLHRHPRPLNNLGSFRQVQSCLNSPAGLFRRRQTLGIVDDDNEFSQVKSVCGSPTL TLSERCISDGISFSSDSFYSSESVLSNMQNVMDISVPDSPYFGSDYLKRRRIYSDADCEP HRFVSYAYGTSRIEKDNILKDVMIWGESIGGNVSGLQADALLPKLLESTMTMDVQNISLG GKHAAVVTKQGEVFCWGHANGGRLGHKINMDVSNPKPVDSLNGIQVKSVSCGEYQTCALT HSGELYTWGDTSCGASLEAEEKSISQWLPHKLS…
MD10G0017300	Malus domestica	1122	Chromosome 10:2626851-2634402	MADLVSYGNANRDIDQAIIALKKGAQLLKYGRKGKPKFCPFRLSTDESSLIWISSSERSL KLASVTRIVPGQRTAVFQRYLCPEKDYLSFSLIYNNGKRSLDLICKDKVEAEVWIVGLKA LISSGSGGRSKIDGWSDGGLYLDDGRDLTSNSQSDSSASGARDSGSPEISVSFKTNSPKS FLPENSPVSEKSHAASDQTKMQVKGSGSDAFRVSVSSAPSTSSHGSAPDDCEALGDVYIW GEAICDSVVKIGADKNVNYLSPRSDVLVPRPLESNLVLDVHHIACGVKHAALVTRQGEVF TWGEESGGRLGHGAGKDVSQPRLVESLAATSVDFVACGEFHTCAVTMAGELYTWGDGTHN AGLLGHGTDVSHWIPKRISGPLEELQVASVTCG…
MD11G0150800	Malus domestica	1108	Chromosome 11:25960285-25969378	MSRTDRMGSDLSRTGPVERDIEQAITALKKGAYLLKYGRRGKPKFCPFRLSNDESVLIWF SGKEEKHLKLNHVSRIISGQRTPIFQRYPRPEKEYQSFSLIYNERSLDLICKDKDEAEVW FSGLKALISRSHHRKWRTESRSDGIPSEANSPRTYTRRSSPLNSPFGSNDSLQKDSADHL RLRSPYESPPKNGLDKALSDVILYAVPPKGFFPSDSASASVHSVSSGGSDSVHGQMKAMA MDAVRVSLSSAVSSSSQGSGHDDGDALGDVFMWGEGTGDGVVGGGSHRVGSCLGAKMDSL LPKALESKVVLDVQNIACGGRHAALVTKQGEIFSWGEESGGRLGHGVDVDVLQPKLIDAL SNINIELVACGEYHTCAVTLSGDLYTWGDGTYN…
MD11G0194600	Malus domestica	492	Chromosome 11:35267815-35272874	MAMGCRPVSMEDLPSHLVLEILSSGRLSAIDLLRLELTSRTFGGSQCLYPHKFRSLVDFA AYQLCVSHSVYAKMEGDAQSELFNRCGGKWKRVLRFLQSVEQSSDMVETSAGNMQITTGR YHTLLISNSSLYSCGASLCGVLGHGSETKQCVTFTRINFPSPVHVVQVSASHNHAAFVMQ SGEVFTCGDNSSFCCGHKDTNRPIFRPRLVEALKGLPCKQVATGLNFTVFLTRQGRVYTC GANTHGQLGHGDTIDSPTPKMIEMPEGIGSIVQIAAGPNYVLAVTDNGLVYSFGSGSNFC LGHGEQHDEFQPRAIQKFKRQGIHVVRVSAGDEHAVALDSNGFVHTWGKGYCGALGHGDE IDKTTPELLTKLKSHLAVQVCARKRKTFFLCDN…
MD12G0007300	Malus domestica	1082	Chromosome 12:960282-968318	MEASPQGQKPPRKFLSTGTQKDLCFVVREGSLADVDSALGLLKKSGGDINSRNIFGLTPL HIATWRNHIPIVRRLLAAGADPDIRDGESGWSSLHRALHFGHLAVASILLQSGASITLED SKSRTPIDLLSGPVLQALQNGHNSVTTEVYSWGSGTNYQLGTGNAHIQKLPCKVDVLRCS LIKLVSAAKFHSVAVTSRGEVYTWGFGRGGRLGHPDFDIHSGQAAVITPRHVTFGIGSRR VKAIAAAKHHTVIATEGGEVFTWGSNREGQLGYTSVDTQPTPRRVSSLRSKVVAVAAANK HTAVVSNGGEVFTWGCNREGQLGYGTSNSASNYTPRLVESLKGKVFKGVAAAKYHTIILG VDGEVYTWGHRIVTPKRVLIARNLKKSGTTTLK…
MD12G0123300	Malus domestica	482	Chromosome 12:22980458-22984039	MDCNEGGGGGSTKTEERREALVYMWGYLPGVSPEKSPILSLSPVRFPNGMEGGYSWKDVC GGGCGFAMAISECGKLMTWGSTDEEGQSYVVSGKHGETPEAYALPTEASILKAAAGWAHC VAVTETGEVYTWGWKECVPSGNLIGDLGMVERLQKDTTGNQSSLPAEQVNSMSQGFNLTS GTVSHLESKRAREEIAKRRKISSAKVESESSTGGEEFFNPSPCLVTLGPGVRITTVAAGG RHTLALSDMGQVWGWGYGGEGQLGLGTRVKMVSSPHVIPCIQPSASGKDRSSVISQGSKI PGSYVKEIACGGRHSAVITDAGALLTFGWGLYGQCGQGNTIDQLRPSYVKSLSETKVKNI AAGLWHTLCVSVDGRVYAFGGNQFGQLGTGADE…
MD13G0032900	Malus domestica	393	Chromosome 13:2573046-2576149	MLLRCAKYAITALKKGAQLLKYGRRGKPKFCPFRLSNALLLLLLLIVLSWSFQILCYAFK DESFLIWYSGKEEKYVKLTQVFKNCTWSAHYYIWFPVDKDFNVQTFQRYPRPEKEYQSFS LIYNDRSLDFINITCLHQKRRAESRSGVTSEANSPRSHTQQSSPLSSPFCSGDSSQKRRL YRMFMLYALPPKIPFPSDASCGSVPSSGGSDGMNGRTKGAGVDAFRVSLSSAVSSSSQGS GHDEGDALALGDVFIWGEGVGDCFLGGGSHRVGSSSGCKMDSFVPKVLESAVVLDVQSIA CGGRHAAFVTKQGEVFSWGEELGGRLGQGVDADVSHPKLIDALKNMNIELLACGEYLLVL SHFPVTCTHGVAVIPNFALLGHGSQSSQWVPKS
MD13G0065300	Malus domestica	1031	Chromosome 13:5198546-5205035	MASPQRSGPVERDIDQAITALKKGATLLKYGRRGKPKFCPFRLSNDEALLIWYSGKEEKH LKLCHVSTIIPGQRTAIFQRYPRPEKEYQSFSLLYNDRSLDLICKDKDEAEVWFVGLKAI ITRGNYRNWRSESRLEGTSIDSPHARTRRHSPTVTPFCIGDPRDTEGVSLENIPQSRLGR AFADIISYTATPKNAIQAESVSNASLSPVSVDNSNGRNSASEAFRVSLSSAVSSSSQGSC QDDFDTLGDVFIWGEGIGGGVLGGGVDRVGSSYGSRTDALLPKVLESTVVVDVHGIACGA RHAVLVTKQGEIFSWGEESGGRLGHGVDTDVSHPKLIETLSGMNVELVACGEYHTCAVTL SGDLYTWGDGTHHFGLLGHGSEVSHWIPKKVCG…
MD13G0093500	Malus domestica	522	Chromosome 13:7642873-7648903	MQMMGFQESWVAPIYLKLLINNIIIENSFAKLGHCELWQCQMDATASGTPTIQYHNIPDQ PITTIVATPVPTFERRQRHCFGTSTPGEFPLAANPSIVLHVLTACNLDPQDLAKLEASGP FFPYILATCSFFRHPAHFAPDFELSISELAALDMCRKRAIFKPMTAEQRQELKQRCGGSW KLVLRFLLAGEACYRREKSQAIAGPGHSIAVTSKGTVYSFGSNSSGQLGHGTTEEECRPR PIRSLQGTRIIHATTGAGRTMLISDAGKVYAFGKDSFGETEYGVQGSNLVTTPQLVESLK DIFVVQAAIANFFTAVLSREGRVYTFSWGNDGKLGHQTEPTDVEPHPLLGALENVPVVQI AAGYCYLLALACQPNGMSVYSVGCGLGGKLGHG…
MD13G0188800	Malus domestica	1090	Chromosome 13:20375253-20381653	MKTGEGKSPMQLSVELASSSAFNSLRKFQMEWQILLAMGIMSVILNKSALIALKKGSQLI KYSRKGQPKLHTFRISTDETTLIWYSHGEERTLKLASVSRIIPGQRTAVFRRYLRPEKDY LSFSLLYKNGERTLDLICKDKAEAEIWFAGLKAVITSGKERSRRSQSDISDLQDSAESVH GHPFGATLEFTSSIASGRVSVDSHESVNLAGSDVGSERANMQLRTSAGDGFRISVSSTPS CSSGGSGHDDIESLGDVYVWGEIWSDGNGPDGSANSISKKIDVLIPKPLESNVVLDVQQI ACGVRHVALVTRQGEVFTWGEESGGRLGHGIDRDFSRPRLVEFLAINNIEFVACGEYHTC AVSTSGDLFTWGDGTHNAGLLGLGTDVSHWIPK…
MD14G0004600	Malus domestica	1071	Chromosome 14:493841-501457	MEASPQGQKPARKFLSTGTQKDLCIVVREGSLADVDSALGLLKKSGGDINSRNIFGLTPL HIATWRNHLPIVRTLLAAGADPDARDGESGWSSLHRALHFGHLAVASILLQSGASITLED SKFRTPIDLLSGPVMQALQNGDNSVTTEVYSWGSGTNYQLGTGNAHIQKLPCKVDVLRGS LIKLVSAAKFHSVAVTSRGEVYTWGFGRGGRLGHPDFDIHSGQAAVITPRQVTFGIGSRQ VKAIAAAKHHTVIATEGGEVFTWGSNREGQLGYTSVDTQPTPRRVNYLRSKIVEVAAANK HTAVVSDAGEVFTWGCNREGQLGYGTSNSASNYTPRLVESLKGKVFKGVAAAKYHTIVLG VDGEVYTWGHRIVTPKRVVIARNLKKSGTTTLK…
MD15G0012700	Malus domestica	538	Chromosome 15:875196-879972	MSAVQADKKVEVEKSGELLFCGGTSWDAIGRRKGAIEGNLISPTRLRPLVDIDIRFVASG CSSCHCVALDVEGRCYTWGRNEKGQLGHGDTIQRDRPTVVSELSKYRVVRASSGKNHTVV LTEDGHSFAFGWNKHGQLGSGSAKNEVEASPVRCQVSEVKNVACGGDFTVWLSSVEGASI LTAGLPQYGQLGHGTDNEYNTKDSSVKLAYEAQPRPKAIASLAGEIIVKVACGTNHTVAV DANGYVYTWGYGGYGRLGHREQKDEWSPRRVDIFQRNNILPPDAIISAGSVNSACTAGGG QLYMWGKIKNTGDDWMYPKPLMDLSGWNLRCMDSGNMHHFVGADSSCISWGHAQNGELGY GPNGQKSSAVPKKVDILEGMHVMSVACGLGHSM…
MD15G0080900	Malus domestica	553	Chromosome 15:6451313-6454181	MEEESASPPHGRNLSRKVVAVAAGESHTLALTGDGFVYSWGRGMFGRLGTGSESDELFPV RIKFNDPRSAKGTGLKFVGVAAGAYHSLALAENSLVPCLLEQFLVGGSATESEVPLKVCS VKAGGMTSLAIDNLGTLWVWGNFPHESSSNEGGFSLVSSFTPTPVWDFHGHVVVKVACGN EHVVALVSAEETYKGEDLVCFSWGGNSHGQLGLGDKESRNRPQIVEPFDHDSSFAVYEVA CGAFHTALLTHKKRPSDTLESMCWTFGLGENGQLGHGTTRSGLSPEPVKELPQYVYLVSV DCGLFHTSVVSSAGDVWSWGMEKGLGLCPDASFSRTDSGDAISPLQINELNGAKFQDPIQ VVCGAAHTVVVANDGFKLWSWGRGRSGVLGNGK…
MD15G0119200	Malus domestica	452	Chromosome 15:9927920-9938555	MAEEGAGAGAGGSEVVLSAPPTPIRRVLLISAGASHSVALLSENVFCSWGRGEDGQLGHG DAEDRLLPTHLSALDGHEIVSITCGADHTIAYSNSRSEVYSWGWGDFGRLGHGNSSDLFT PQPIKALHGIKIRQIACGDSHCLAVTMEGEVQSWGRNQNGQLGLGTTEDSLVPQKIQAFQ GLSVKMVAAGAEHTAAVTEDGSLYGWGWGRYGNLGLGDRNDRMVPERVSMVNSEKMVMVA CGWRHTISVSSSGRLYTYGWSKYGQLGHGDFEDHLVPHELEALSDKFICETAGGWRHTMA LTSDGILYGWGWNKFGQVGVGDNIDHCSPVQVEFPNEQKVVKISCGWRHTLAVTERQNVF SWGRGTNGQLGHGESVDRNVPKIIESLSVDGST…
MD15G0119300	Malus domestica	95	Chromosome 15:9944218-9944693	MNNFSFPFPSKLLLFCHFHLISKWFGQVGVGDNIDPCSPVQVKFPHEQKVAQISCGWRRA LAVTERQNVFSKSGKAINKMERIMLIRPRNHVSER
MD15G0119400	Malus domestica	282	Chromosome 15:9947028-9950159	MNKGMSRKQPAPPQPAANPAKQQATSAEEEFVDDDVFLDEALFETEARHSPIAIIIRIFG VTKEGHSSLPFLSRGPAPDDISRFHRILEGRMGEVNRNSRVPKFIRRVEMMQKRSIMYFQ QQDSEPFLTIVVALPTMVASCRGPCRTQMDNIRQLCLCCTASYSYIAYIQTLSAVLQKGN FLKMAPFQILSFDIECAGHKGHFPEPIHDPVIQRVSVKMVAAGAEHTAAVTEDGSLYGRG WGNLGLGDRNDLLVPEKVSMVNGKNGGKKKREFGDFGGRASW
MD15G0227600	Malus domestica	445	Chromosome 15:22040059-22042586	MKGGLGSLVKGPRAVNAIIQKLQRCMSSGTAAVMSFGDGNHGALGLPTSLMGLGVDAYEP IRVPSLPPDVTSVAAGHYHSLAVTSQGQLWAWGRDLEAQLGRGLPSPRDSWNEPKRVTGL DQVNVCATFASGVVSAAIGDDGSLWIWGKSKRGQLGLGNQVTGAMVPSRVEALSGEKIIK VSFGWGHALALSEDGKLFGWGYSADGRLGSITESLEPSLLESRAGLSNKELSSSTVEAAE KLVLEGMAKENDMPIVWEPSLVRELHSVEVVDISCGFDHSLILCGDGTLLSCGSNVYGQL GREKPDLGLFPVDISFRPTSIASGLGHSLAICQVPSSNVIKGAEDIVTWGWNQSSQLGRG GSENIPLVVEGLEGEIPVSVSGGRVHSIALTSK…
MD16G0066800	Malus domestica	1034	Chromosome 16:5223167-5229701	MASPQRNGPVERDIDQAITALKKGATLLKYGRRGKPKFCSFRLSNDEALLIWYSGKKEKH LKLGHVSTILPGQRTAIFQRYPQPEKEYQSFSLLYNDRSLNLICKDKNEAEVWLVGLKAI ITRGNYRNWRSESRLEGTSIDSPHARTRRHSPSRTPFCIGDPGDTEGVPLENIHQSRLGQ AFADIVSYTANPKSATQAESVSNASLSPVSVDNSNGRNSASEAFRVSLSSAVSSSSQGSC QDDFDALGDVLIWGEGVGGGVLGGGVDRVGSSYGSRTDALLPKVLQSTVVVDVHGIACGA RHAVLVTKQGEIFSWGEELGGRLGHGVDTDVSHPKLIDTLSGMNVELVACGEYHTCAVTL SGDLYTWGDGIHNFGLLGHGSEVSHWIPKKVCG…
MD16G0070800	Malus domestica	305	Chromosome 16:5574669-5576550	MRNLIESQKAEVIEKEEHQGTVVMEESEESRVAKHDEEGSSEQQIWSWGAGTDGQLGTGR LQDEHLPQLLRLPSLSPAAGSICSLACGGAHVLALTSGGKVLTWGRGTSGQLGHPDTVNS PNPKFVMSLNNLFITHASAGWNHSGFVSDAGDLFTCGDGSFGQLGHGDFQSHCYPVKVSF FVDKHVEQIACGMRHSLVLVKGDEVYAFGSGKRGQLGISEDKIKLVNIPERIHGFDSVKI TSIAANGDHSAALSADGHLYTWGRGFGISSAHSPQRLSTSFLFTKVAVGWNHSLVLTGMG IHFTL
MD16G0094700	Malus domestica	596	Chromosome 16:7467957-7472158	MLMMGFQESWVAPIYLKLLINDIIFEQFRTLQSLATVKFWQCQMDATASGTPTIQYHNIP DQPITTIVATPVPTFERRQRHCFGTSTPGEFPLAANPSIVLHVLTACNLDPQDLSNGILS FQIYNAAGLYLAVCLLQATCSFFRQPAHFAPDFELSISELAALDMCQKRAIFKPMTAEQR QELKQRCGGSWKLVLRFLLAGEACFRREKSQAIAGPGHSIAVTSKGSVYSFGSNSSGQLG HGTTEEECRPQPIRSLQGIRIIHAAAGAGRTMLISDAGKVYAFGKDSFGETEYGVQGSKL VTTPQLVESLKDIFVVQAAIGNFFTAVLSREGRVYTFSWGNDAKLGHQTEPTDVEPHPLL GALENVPVVQIAAGYCYLLALACQPNGMSVYSV…
MD16G0190300	Malus domestica	1066	Chromosome 16:21836057-21842352	MADPASYGNHERDIEQALTALKKGSQLIKYSRKGKPKLCSFRISTDETTLIWYSHGEERT VKLASVSRIIPGQRTAVFRRYLRPEKDYLSFSLLYNNGERTLDLICKDKAEAEVWFAGLK ALITSGQQRSRRTKSDIYDLQDCAESVNGRPFGAALDFTSSIARGRGSVDSRESVNFSGS DVGSERANMQLRTSAGDGFRISVSSTPSCSSGGSGPDDIESLGDVYVWGEIWSDGNGPDG STNSIPTKTNVLIPKPLESNVVLDVQQIACGVRHVALVTRQGEVFTWGEESGGRLGHGID RDFSCPRLVEFLAINNIEFVACGEYHTCAVSTSGDLFTWGDGTHNAGLLGLGTDVSHWIP KRVTGPLEGLQVLSVACGTWHSALATSNGKLFT…
MD17G0057400	Malus domestica	502	Chromosome 17:5387866-5392016	MRASATRPDPTPPPDFSLLSSSSHFDSSRAFMEMEIDDLLGRNRPVSIPTKSAIYVWGYN QSGQTGRNGKEGQLRIPKQLSPELFGCTAGANSRWLDIACGREHTAAVASDGSLFTWGAN DFGQLGDGTEERRKNPKKVKQLQTEFVKSVSCGAHCTAAIAEPRENDGTVSTRRLWVWGQ NQGSNSPRLFWGVFTPNTIIRQVSCGAVHVIALSEDGMLQAWGYNEYGQLGRGFTCDGLQ GARIINAYAKFLDEAPELVKITQVSCGEYHSAAISEKGEVYTWGLGNMGQLGHSSLQSGE KELLPRRVVALDGIVIKDVACGGVHTCAVTQKGALYAWGGGRAGQLGLGPETGLFSCNPN ESQSFFRNIPALVVPTSVQLIACGHSHTLISTR…
MD17G0066100	Malus domestica	399	Chromosome 17:6147837-6151547	MVSDTTIVTWGSGEDGQLGIGNNEEKEWVCAVKALESQTVRSVVAGSRNSLAICDDGKLF TWGWNQRGTLGHPPETKSENIPSQSKTENIPSQVKALANVKIVQAAIGGWHCLAVDDQGR AYAWGGNEYGQCGEEPERKDETSRPLRRDIVIPQRCAPKLKVRQVAAGGTHSVVLTRDGQ VWTWGQPWPPGDIKQISTPVRVQGLDAVRLIAVGAFHNLALQEDGALWAWGNNEYGQLGT GDTQPRSQPIPVQGLSGLTLVDIAGGWHSTALTEDGEVYGWGRGEHGRLGFGDNDKSSKM VPQKVHLLAGEDIVQVSCGGTHSVALTRDGRMYSFGRGDHGRLGYGRKVTTGQPMEVPIG IPPRHGTADNGHWIAKLVACGGRHTLAIVEWKA…
MD17G0114400	Malus domestica	208	Chromosome 17:11617895-11621390	MPTAALWRSVFLVGCSTLRCWWMVSFGFGVKATAVDLVLDMRILCFCHFEPEFGFGSLCG AWRVAFGGAHRHRRSLYMVACSGYGGFGALGHSVYTRELFPRLVEGSWSGKICHISTSRT HTGAITESGELYTWGRDEADGRLGLGPNRGPNEGGGLSIPSKVKAFHMPVAAVSCGGFFT MALTEDGELWNWGANSNYELGRGDKVGG
Solyc01g056570.3	Solanum lycopersicum	1072	Chromosome 1:54697452-54707574	MEEVAPLSCQNQHIPARKVSFSGFSKDLCAAVQDGSVADVDSSLAILKKSGGNINYRNDF GLTPLHIATWRNHIPIVKRLLAAGADPNARDGESGWSSLHRALHFGHLAVASILLQSGVS STLEDTKSRTPIDLLSGPDLQGIEKNNSAATEVFSWGSGVNYQLGTGNAHIQKLPCKVDS LHGSVIKLVSAAKFHSAAVTARGELYTWGFGRGGRLGHPDFDIHSGQAAVITPRRVICGL GARRVKAVVAAKHHTVIATEAGEVFTWGSNREGQLGYTSVDSQPTPRRVSSLRSKVVALA AANKHTVVVSDLGEVFTWGCNKEGQLGYGTSNSASNYAPRVVEYLKGKAFVGVAAAKYHT IVLGSDGEVLTWGHRLVTPKRVVTGRFLKKMGN…
Solyc02g036390.1	Solanum lycopersicum	785	Chromosome 2:31171077-31174988	MSEEHLAIVPSDRAVEQAIIALKKGALLKYGRRGKPKFCPLRLSADEKFLIWYSGEKENK LSLSAVTNIIRGQNTVNQQKQLKAEMDSQCISLIYGNDDHSLDLICKDKVQAATWFLGLR AVISRSRHGLVDHMKNKRGVQSCISSPVGYLRRKHNLGFSLKKSRSSQVRSFSRSPTRSF SDKCNADGGLSCSSDIFLPLSSVHNGMDNVIANSSSDDPRQKRATCVDTAIQYVLRDVFI WGEGGCFGDAGEVKMDALLPKLMESTTTLDVQTISIGSGHAALVTKQGEVFCWGEGKNGR LGHKVDIDISCPKIVDSLNGVHVKSVSCGEYHTCALTTSGELYTWGDNLVVERKTRSYWL PSRVCGSSDGVKISHVACGVWHTGLVSTSGQLF…
Solyc02g081250.2	Solanum lycopersicum	2283	Chromosome 2:45834006-45848525	SSYFEPDDLSQTRASCAGTEIQTDMLAPLLPSSNESRPFGKNILRDVFIWGEGAEGGCLG VGEVKLDALSPKLLESTVMLDVQAISIGRSHASIVTKQGEVFCWGEGKNGRLGHKHDMDT ARPKLVDSLNGVRVKSVSCGEYQTCALTFSGELYTWGDNSLCAELVGEEKKRSHWLPNRV CGSLGGVKISYVACAEWHTAIVSTSGQLFTYGDGTFGVLGHGNLQSVAQPKEVESLRGLW VKCVACGPWHTAAVVEVIVDRLKFNNPGGKLFTWGDGDKGRLGHPGEETKLLPTCVAKLV DHDFIQVSCASTLTAALSSTGKVYMMGSAVHGQLGNPEAKDKSLVLVQGKLREEFITEIS SGSYHVAVLTSRGSVYTWGKGENGQLGLGDTKD…
Solyc02g085780.3	Solanum lycopersicum	390	Chromosome 2:49192600-49199954	MASRNAVIAWGSGEDGQLGIGNNEEKEWVCSIKALESEKVSSVVAGSRNSLAICEDGRLF TWGWNQRGTLGHPPETKTENIPSQVKALANVKIVQAAIGGWHCLAVDDQGKAYAWGGNEY GQCGEEPERKDDTGRPVKRDIVIPKRCASKLSVRQVAAGGTHSVVLTREGQVWTWGQPWP PGDIKQISTPVRVQGLASVRLIAVGAFHNLALLDDGVLMAWGNNEYGQLGTGDTQPRSQP IAIQGLSGLTLVDIAAGGWHSAALTNEGEVYGWGRGEHGRLGFGDDKSSKMVPQKVQLLA GENIVQVSCGGTHSVALAHDGRMFSFGRGDHGRLGYGRKSTTGHPSEVPINIPPPSDVSS AEGGRWCAKLVACGGRHTLASIEWQTFESE
Solyc02g089220.3	Solanum lycopersicum	478	Chromosome 2:51731035-51736306	MDIDEILGVSRPVSLTNKSAIYVWGYNQSGQTGRRGKERSLRIPKQLPPELFGCPAGGNS RWLDIACGREHTAAVASDGSLFTWGANEFGQLGDGTENARKHPKKVKQLQSEFVISVSCG AHCTVAIAEPRENDGSMSARRLWVWGQNQGSNYPRLFWGAFSPSTVIRQVSCGAVHVVAL SEEGLLQAWGYNEYGQLGRGVTSEGLQGPCVINGYARFLDEAPELVKITQVSCGEYHTAA ISEKGEVLTYRSIIVTNYSYTWGLGSVGQLGHCSLQSGDKELLPRRVVSLDGICIKEVAC GGVHTCAVTAKGALYAWGGGQAGQLGVGPLNGFFSCKLNESEMMLRNIPVLVVPDGVQLV ACGHSHTLTSAKDGRIHGWGYNCYGQAANEKST…
Solyc03g005590.2	Solanum lycopersicum	1415	Chromosome 3:421341-434550	IPVKHDVLTPKPLESNVVLDVHQIACGVRHVALVTRQGEVFTWGEESGGRLGHGVEKDFS RPKLVEFLAVTNVDFVSCGEFHTCAVSTMGDLYTWGDGTHNAGLLGHGNDVSHWIPKRVS GPLEGLQVLSVACGTWHSALATANGKLFTFGDGTYGALGHGDRVTVPYPKEVQSLYGLKT IKVACGVWHTAAIVEVTNHNCGNLPTRKLFTWGDGDKYRLGHGNKEAYMLPTCVSALIDY NFHQLACGHNITVGLTTSGHVFIMGSNAYGQLGNPQADGKAPSLVQDRLVGEFVEEITCG SFHVAVLTSRSEVFTWGKGANGRLGHGDTEDRNSPTLIEALKDRHVKNIVCGSNYTASIC IHKWVSGADQSVCSGCRQAFGFTRKRHNCYNCG…
Solyc03g116360.2	Solanum lycopersicum	946	Chromosome 3:67314193-67326037	MNNVQRNSLGERNVEQAITALKRGSYLLKYGRRGKPKFCPFRLSTDETRLIWYVEKEEKQ LQLSQVSRIIPGQRTANFLRFPRPEKEYQSFSLLYGKSSLDLICKDKEEAEVWFVALRAL TSRVDCQKWTSDIRYDIAYSDGSTSATQRRSHSALSSSSGSSSTPYEDPKKNLLGSVPSQ SPPRKRLERAFSDYLLYNSAAKCSSHREFATSSFNSRSYGNLDDEIGQSSTDTIRSSFSS AISSSSHGSFANADTLCDILIWGEGIGDGLLGGGMCGLGKFETARRDAPLPRTLESALIL DAQYVACGSRHAVLITKQGEIFSWGEGLSGRLGHGVESDISSPKLIDSLCGLNVTSAACG DYHTCATTITGDLYTWGEGTFNFGLLGHDTGIS…
Solyc04g071040.3	Solanum lycopersicum	1130	Chromosome 4:57997418-58007053	MVVYGRHLVSYGDADRDIEQALIALKKGAQLLKYGRKGKPKFYPFRLSNDELSLVWISSS GEKSLKLASVSRIIPGQRTAVFRRYLRPDKDYLSFSLIYNYGKRSLDLICKDKVEAEFWI TGLKALISSGQGGRSKVDGWSDGGLYFDDSRDLTSNSPSSSSVSATKEISSPDASLSSNP NTSPKSYQPYNFVQSERSHVALDQANMHNIQAKGSAPDVFRVSVSSAPSTSSHGSAPDDC DALGDVYIWGEVICDSIVKVGPEKNSSTVSTRADVLVPRPLESNVVLDVHHIACGVKHAA LVTRQGEIFTWGEESGGRLGHGVGKDVTQPRFVESLSLCNIDFVACGEFHTCAVTMAGEL YTWGDGTHNAGLLGNGTDVSHWIPKRISGPLEG…
Solyc04g081200.3	Solanum lycopersicum	526	Chromosome 4:65281995-65292814	MSEVVVVKGGELLFCGSTCWDSVGRRKGLTEGNLVSPTRLRPLVGVDICFVAAGCASCHC VALDTEGRCYTWGRNEKGQLGHGDNITRDRPTVVSELSKYKIIRAAAGKNHTVVVTDDGQ SFAFGWNKHGQLGIGSVKNETELSPVRCAVTEVNSVACGADFTVWLTSVEGASILTAGLP QYGQLGHATDNEYNTKDSSVRLAYEAQPRPRPIAAFSGETIVKVACGTNHTVAVDKSGYV YTWGFGGYGRLGHREQKDEFAPRRVDVFTRQNVLPPDAIVSAGSASSSCTAGGGQLYMWG KIKSTGDDSMYPKPLLDLSGWNLRCMDSGYMHHFVGADSSCISWGLAQCGELGYGPHGQK SSAVPKKVDILDGMHVISVACGFAHSMVVIDRT…
Solyc05g006940.3	Solanum lycopersicum	394	Chromosome 5:1536706-1542163	MEETERIKSREEEEEEIWSWGAGTEGQLGTGELQDEHKPQLIHSLSSFGPISHISCGGAH VIALTPGGRVLTWGRGTSGQLGHGEMVNCLHPKSVEYLEGIFITHASAGWNHSGFVSDTG YVFTCGDGSFGQLGHEDYISRCSPAQVLHFKARHVEQIACGMRHSLVLLKGDTEDLIYGF GSGKRGQLGISDDKLKSVSTPQVTLGFENVKIRSVTANGDHSAAISMNGHLYIWGRSFHG APDVYTPRRVTADLLFSQVALGWNHALVLTGDGEVYMLGRYNYNVPTGAQKANGMNHISE DEGVLQRVLDFNSTKVVQIGAGAEHSAVVTDDGSVMTWGWGEHGQLGLGDTNDQTGPRAV SLRNEPSRKPCVGRVYCGSGFTFVIRTYTVKSSF
Solyc05g007290.2	Solanum lycopersicum	1418	Chromosome 5:1929768-1952397	MADFQRSSLADRDIDQAIAALKKGANLLKYGRRGKPKFCPFRLSNDESAVVWYHDKEEKQ LELCHVSRIIPGQRTAIFQRYPRPEKEYQSFSLICNDRSLDLICKDKDEAEVWITGLKAI ITRGRSRRGKYDARSETMFSDSPLGQRVTTSTSSIDQGDNQRTESLPQSRLGKAYADIIQ YTAAGKSPTLAETGSFNLSSLSAGAIDNSNARSSTADTFRVSLSSALSSSSQGSCLEDFD NLGDVFIWGEGTGNGLLGGGKHRIGKSSGTRIDANIPKSLESSVVLDVQNIACGNRHAML VTKQGEAFSWGEEAGGRLGHGAETDVSHPKLIKNFKGMNVEMIACGEYHSCAVTSSGDLY TWGDGTKSSGLLGHRSEASHWIPKKVCGLMEGL…
Solyc05g014030.3	Solanum lycopersicum	533	Chromosome 5:7532235-7536540	MDASTSGTSSVQYHNIAEQPIAATIVNSTFQRQVRHCFGNATPGEFPLSANPSIVLHVLT GCNLDPQDLATLEATCSFFRQPANFAPDNELSLAELAALDMCRKRAIFKPMTQEQCHDLK QKCGGSWKLVLRFLLAGEACSRREKSHAVAGPGHSIAVSSKGVVYSFGSNSSGQLGNGTT EEEWRPHPIRSLQGVRVIQAAVGAGRTMLISDTGKVYAFGKESFGEAEYGVQGSKVVTTP QLVESLKDIFVVQAAIGNFFTAVLSREGRVYTFSWGNEIKLGHQTEQADLEPRPLLGALE NIPVVQIAAGYCYLLALACQPSGMSVYSVGCGLGGKLGHGTRTDEKVPRLIEQFQTLNIQ PAVVAAGAWHAAVVGKDGRVCTWGWGRYGCLGH…
Solyc05g018615.1	Solanum lycopersicum	384	Chromosome 5:22628867-22650214	MADGRGGDCNSDTAVRPIRKVLLISAGASHSVALLLDVINVIAAGNVVCSWGRGEDGQLG LGDAEDRFSPTQVSALDGQEIVSLTCGADHTTAYSEALKQVYSWGCWGRNQNGQLGLGTT EDSLVPRKIEAFKGIPVKMVAAGAEHTAAVTEDGELYGWGWGRYGNLGLGDRNDRLVPEK VSADVGEKMFIVACGWRHTICVSSSGALYTYGWSKYGQLGHGDFEDHLSPHKVQALHGSF TSQFGQVGVDDNCDHCSPVQVKFPHDQVLKVILISCGWRHTLAATERQNVFSWGRGTNGQ LGHGESVDRSVPRIIEVLSVDGSSGQQIRSSTVDPSAAEKSWVSPTERYAVVPDENLPRQ SVIPERGTGNDVNVPENDVKRIRL
Solyc05g052950.3	Solanum lycopersicum	486	Chromosome 5:63971896-63979309	MNGSELGEGSMKMEVIEKEKLVYMWGYLPGAMPQRSPLLSPIIVGVPQQGIGNAGNYSWK DVCGGGCGFAMAISDSGKIITWGSTDDLGQCYVTSGRHGEIPEPFPLPDEISIVKAAAGW AHCVAVTETGEVYTWGWKECIPSGKFLGEQVVDKEVSDGQSSFPAQQVSPHPQGSRSKVG AAPGIETRGGEDGAKRRRVSSVKQPAESSSSGDEGLSALPCLVTLNPGVRIVSVAAGGRH TLALSDIGQVWGWGYGGEGQLGLGSRIRMVSSPHPVPCIDSSSLRKERAIGLSHGCPGSE GQGLRVPGNYIKRIACGGRHSAVITDAGALLTFGWGLYGQCGQGSTDDELSPTCVSSLLG IRIESVAAGLWHTVCISADGDVYAFGGNQFGQL…
Solyc05g056595.1	Solanum lycopersicum	286	Chromosome 5:66682189-66719183	MENFICGGRTHMVSLALERNKADTVLSIPNKVECLNGVTIKIISLGFEHSIAVTDKGETL SWGGGQSGRLGHGHQSGIFGLIKSDSEYTPRLIKELEGLKVKNASAGMLHSVCISATENG SVHIFGERANKKLGFSEASNCSLPSVVDGLPYAEKAACGGYHTCVITGGGELYVWGTNEN GCLGIGSTDVAHLPERVEGPFLRHSVSEVSCGWKHTAAISGGNVYTWGWGGSHGTFSVDG HSSGGQLGQGNDVDYIKPTKINFRRHVKALQVSCGFNHTGAIFEYN
Solyc05g056590.3	Solanum lycopersicum	122	Chromosome 5:66682189-66685530	MIIGRAVTKRSSWCVRCFSVSSVEFNGNRRLAALWGNGDHGRLGHGSLESQWRPNVLPSS AFHNQNLRQIACGGAHSLFLTDHGRVYACGLNDYGQLGVSDDRAYISNLDRLELGNRTSS IK
Solyc07g042970.3	Solanum lycopersicum	193	Chromosome 7:56622343-56624752	MAFYYRTRRALPIFRWRRHLSSSSSSKVALLWESKSTDSQKAVTVQLYSWGRGASGQLGG GIEEIRIYPSPVASFSLSPTFRLSSPIPGRLPSAPVLLSSSFNEGKVDVEIGISCGLFHS ALLVDGNLWIWGKGDGGRLGFGHENPVFVPTLNTHLDSVRSVALGGLHSVALNSLGQVFT CFQGLRWLWRSWS
Solyc07g042980.3	Solanum lycopersicum	227	Chromosome 7:56640901-56645795	MSIGELYTWGRDEGDGRLGLGPGRGHNEAGGLSIPLKVKSLPTGVAAVSCGGFFTMALSE EGELWNWGANSNYELGRGDKLGGWKPQPVPSLKGVRVIQIASGGYHSLALTDKGEVLSWG HGGHGQLGNSSLQNQKVPIQVEALAHEKVIYISCGGSSSAAITDGGKLYMWGYAKDCQLG VPGLPEKQSSPIEVKFLMEDDGLGNHNVLSVAIGASHAMCLVSRSGH
Solyc07g063300.3	Solanum lycopersicum	537	Chromosome 7:65930807-65935326	MIYFDLDYKISPPSPSFSYSISSNFLTSDIFLIKCVNCFHFRIKDCFCEGKMGDRLRSTL MEDLPVHLILEILMCGRLAVIDLISLELTSRTFRGTHGLFPKKFKSLVDYAAFQLCGLSS IYASLHCNAQEELLTRCNGNWKRLLRFLMAVEQSSDMVETSAGNMQIRSGRYHTLLINDS AAYSCGSSLCGVLGHGPETTQCVEFTRISFPVPVQVAQVSASHNHAAFVTGSGQVFTCGD NSSFCCGHRDTGRPIFRPRMVEALKNIPVKQVAAGLSFTMFLTRKGHVFTCGTNGHGQLG HGDTSDRPTPTCIELLASIGSVVQIAAGPSYALAVSDDGTLYSFGSGTNFCLGHGEQQNE LQPRAIQSFKRKGINVARVSAGDEHVVALDSTG…
Solyc08g066570.2	Solanum lycopersicum	597	Chromosome 8:55359581-55363532	MAEEVESSESGSGNLFNKIIALAAGEAHTLALTANGDVYSWGRGTFGRLGTASETDHLFP ARINFDSDGDKRVKIVAIAAGAYHSLAVSDKVILIGVTPKGASCHVSNDGSSSGKRNQET EFSALKGIAMMDQYGAGDTMSGFLELGSPNSSASGSERKKLMISSVKGGGMMSAAIDDLG SLWMWGNFPEPQKGKSMESEFSLTSNCNPIPIWNFHGHTVVKVACGNEHVVALVTAGEVY KGSDLLCYSWGGNTHGQLGLGDRQSRQYPEVIEPFNSDAPWTVYEVACGAFHTALLAQRS PSDTLESVCWTFGQGDNGQLGQGTTQSTLSPEPVKGLPRNAFLISVDCGLFHTSVVSSAG DVWSWGMEKGLGLCPEASYSGPDAGDAILPLLI…
Solyc09g011160.3	Solanum lycopersicum	494	Chromosome 9:4509299-4521725	MSENGVRGEEDEVKMKEENEEKKKYELFMWGYLPGVLSHKSPLTSPVEVQLPDNGIDVQS WKDVCGGGCGFAMAISAESGKLITWGSADDQGQSYLTSGKHGEAPEPFPLPTEDPIMKAA AGWAHCVSVTEKNDVYTWGWKECVPSSKVVANFASGGSFEGDAIRKESGSTDQESPQSQG SKPIGGSVAHQDNKKPEETAKRRRTMTAKQELESPPLADESLSAPACIVELDPGVKITSV AAGGRHTLALSDVGQVWGWGYGGEGQLGLGSRIKIVASPHLIPCLDASSHGPDRSLGSPR GSITTGSQKRKALGSYIKSISCGGRHSAVITDTGVLLTFGWGLYGQCGLGNTNDVLRPTC VSSLLNTRIEAVAGGLWHSVCLCDHGRVYTFGG…
Solyc10g007680.3	Solanum lycopersicum	443	Chromosome 10:1934944-1939667	MMLRLLKHGRTPAGRLPRRWMSSGSHSKTTVMSFGDGSHGALGLPSSIIGMGSDAYEPTP IPGLPPDVVSVAAGHFHSLAVTSEGHVWAWGRNNEGQLGRDPLSPRETWNEPKRVEGLHK VRVQTAFASGVISAAIGDDGSLWVWGSSKRGQLGLGKGITNTALPLKIETLSGEDIVKVS LGWGHALALAKNGNLFGWGYYADGRIGKIGRELEISPLESNSIKPRSRGESSAIEAAEKS VMEAIEKEKDMPIIWEPGSIEELHELKVADVACGLDHSLVLCRDGMLFSGGSNVYGQLGR AIKDLGMQPVDINFLPLSIASGLGHSLAVCNDRSSEPTGNATSVVSWGWNKSSQLGREGP DNTPQVVEGLIGESPVSVSGGRAHSLALTAKKE…
Solyc11g065120.2	Solanum lycopersicum	726	Chromosome 11:50747393-50754023	MNSDANRAGGQVERDIEQAITALKKGAYLLKYGRRGKPKFCPFRLSNDESALIWFSGKEE KHLKLSHVSRIISGQRTPIFQRYPRPEKEYQSFSLIYNDRSLDLICKDKDEAEVWFSGLK ALISRGHQRKWRTESRSDGISSGATSPRTYTRRSSPLHSPFSSGDSLQKDGGDQLRLHSP YESPPKNGLDKAFADVIMYAVPPKGFFPSDSASASVHSISSGGSDSMHGQMKGIGMDNFR VSLSSAVSSSSQGSGHDDGDALGDVFIWGEGTGDGVLGGGPHRVSSSFGAKLDSLFPKAL ESAVVLDVQNIACGGRHAALVTKQGEIFSWGEESGGRLGHGIDSDVLHPKLIDSLSHSNI ELVACGENHTCAVTLSGDLYTWGDGDFGLLGHG…
Solyc12g099740.2	Solanum lycopersicum	1673	Chromosome 12:67738370-67759715	MEDSHEIHSEDDKGHVGKLKARIMKTPAQLEGLEKFYQEHKYPTESMKLEVAQSLGLTEK QVSGWFCHRRLKDKRLSSRETNAKGRQDRSSGVIQDRGSGFRQDSCGSTKQGDDKYFDHR EVESRRLTGPEVSTADVTREADTRYRAESNLMEDTPSGSSSSLRDARFSQNVESFDMATS RYLPGNEPTDLKCVKPRTGPSGYLKVKAKVENASITAVKRQLGSLYRQDGPLLGVVFDQL PQGAFESSVQTPVDDPIYSGEPVPDLTPDFTKVDKRSNSCIGYGSISKINSHGSDLDGAN LKKSNKSSHPEYYINQKPDRNSSMHNGDRYYLGRNSSIEMRKDSGREVAVDGRCNYKLMA KHDGAANPGSSGGFQSSYIGKVNREQVTARFTS…
GLYMA_01G041600	Glycine max	563	Chromosome 1:4490538-4496387	MSRKRDRSAYFSRHDAAKRRLPLPEPAEEETPTMRPAPPSAVVVMGLPQDCSVLDLKSRF EIYGAISRIRIDRDAVGYITYRTKDSADAAIAAGLDPTFGITVNSKMVQVLWATDPLAMW REGVGNSRNKGSMSKLVRAEVPLSKHGRGNRLASPIGNTKLSEASSGSSVLEVSFKGREI NEDDKDESEQRVWSWGAGTEGQLGTKILQDEHFPQLLHQPSLSSISSLACGGAHVIALTS AGKVLSWGRGNSGQLGHGLVVSNSLYPKAVTSLDGYFITHVSAGWGHSGFVSDNGCVFTC GDGSFGQLGHGDHASHCSPVKVSCFVDQHVEQVACGMRHSLVLLKDCTGNQVYGFGSGKR GQLGVSNDRVKSVNVPKVVSGFEGVEIAGIAAN…
GLYMA_01G173400	Glycine max	431	Chromosome 1:51043597-51046132	MLVRKLKLKAVSGVHLRWMSTVMCFGDGSQGAVGSPVGVGLDAYEPTPVTALPSDIVSVH AGHYHSLALTSHGHLWAWGRNNEAQLGRGPSSRESWHEPERVKGLLENVNVCGAFASGVV SAALGDDGSVWVWGKSKRGQLGLGQHITEAVVPTKLEALSRENVAKVAFGWGHALARTSD GKLFGWGYSADGRIGKMGNNHFQTSPLESESPNNSQLSTSDLEAAEKRVLQGIEQENNMP IVWEPRLVEELRGVHVLDIACGLDHSLVLCRDGVLLSCGSNVYGQLGRAKIDLGVFPVEM SFSPVFIAAGLGHSLAICQFGESDVSVGTTNIASWGWNLSSQLGRPGDGKLPSLIDALDG ENPVSVSAGRAHSLALTSKGELWVWGSGKSGRL…
GLYMA_02G005300	Glycine max	1078	Chromosome 2:583829-591684	MADLASFGSHERDVEQAFITLKKGTQLVKYSRKGKPKLCTFRLSSDETKLIWISHGREKN LKLSSVSHIIPGQRTAVFRRYLRPEKDYLSFSLIYKKGERSLDLICKDQAEVEVWFSSLK ALISRGERIRRGKSDLSNESVDLIPNDRPNAGTLEFASSIARGRFSFESVSHESTSSCSR SDTNMPVRTSCGDGSRVSVSSVSHSSSVGSGLDDIESLGDVYIWGEVWVDGNSSDGLGSL ASCKTDVLTPKPLESDVVLDVHQIGPGDRHIALVTRQGEVFTWGEDSGGRLGHGFEKDFG RPHLVESLAITNVTFVACGEYHSCAVSSSGDLFTWGDGTHGAGLLGHGTDVSYWIPKRVS GPLEGLQVVSVACGTWHSALATSNGKLFTIGDG…
GLYMA_02G022400	Glycine max	591	Chromosome 2:2042233-2048808	MERIRAHRHILPHHTTVSRKRDRQPFFSRHDPRKRRRPLPETTEEERPTKRPAPPRTVVV MGLPQDCSVLDLKSRFEIYGAISRIRIDRDAVGYITYRTKDSADASIAADLDPSFGITVN SKKVRVLWATDPLAMWREGVGNSRDKSSMSKLVRAEVPLSKHGRGNRLSSAIGNTKRSED SSGSSVLEVPFKGREILKTVMEEPNKTENEDDRDESEQRVWSWGAGTEGQLGTKILQDEH FPQLLHQFSLSSISSLACGGAHVIALTSAGKALSWGRGNSGQLGHGEVVSNTLYPKAVTS LDGYFITHVSAGWSHSGFVSDTGFVFTCGDGSFGQLGHGDNASHCSPVKVSCFVDLHVAQ VACGMRHSLVLLKDCSGNQVYGFGSGKRGQLGV…
GLYMA_02G084100	Glycine max	1120	Chromosome 2:7324872-7334164	MADLGSYGNANRDIEQQALIALKKGAQLLKYGRKGKPKFCPFRLSNDESSLIWITSSGER NLKLSSVSRIIPGQRTAVFQRYLRPEKDYLSFSLIYSNGKRSLDLICKDKAEAEVWIAGL KALISSGQGGRSKIDGWSDGGLILNDSRDLTSNSPSESSASTSRGISSPDISSTLPNTSP KSYRPDNTISERSHASPDPTNMQVKGSASDVFRVSVSSAPSTSSHGSAPDDYDALWDVYI WGEVTCENVKVGADKNVNYFSPRADVLLPRPLESNVVLDVHHIACGVRHASLVTRQGEVF TWGEESGGRLGHGVGKNVVQPRLVEALISTTIDFVACGEFHSCAVTMAGELYTWGDGMHN AGLLGHGSNVSHWIPKRIAGPLEGLQIAFVACG…
GLYMA_02G250700	Glycine max	333	Chromosome 2:43823094-43828839	MAMNNGDGTDGGALQRVLYMWGYLPGALPQRTPLLTPVAVRVPPCDYSWNDVCGGGCGFA IAISESGKLITWGSTDDLGQSYVTSGKHGETPEPFPLPTETSIVKAAAGWAHCVAVTEHG EVYTWGWKECIPSGKVFGESSTGVSLEKDVPGRHTPLFTEQVSPRSQGSRSTGGTASSNS GEESTKRRRVSSAKQTAESSSSSDDSLTAFPCLVTLNPGIRIASVAAGGRHTLALSDTGL VWAWGYGGEGQLGLGSRIRMVSTPHLVPCIDSSYYVKDRSATLARGNMGSEGQTFRIPGS YIKRIACGGRHSAVITDAGALLTFGWGLYGQVK
GLYMA_02G280400	Glycine max	1108	Chromosome 2:46280534-46288756	MEGFGMASDLSRTGPVERDIEQAITALKKGACLLKYGRRGRPKICPFRLSNDESVLIWFS GKEEKHLKLSQVSRIISGQRTPIFQRYPRPEKEYQSFSLIYNDRSLDLICKDKDEAEVWF SGLKALISRSHHRKWRTESRSDGIPSEANSPRTYTRRSSPMNSPFGSNESLQKDSGDHLR LHSPYESPPKNGLDKALDVVLYAVPQKGFFPPDSASASVHSVSSGGSDSMHGQMKTMGMD AFRVSLSSAVSTSSQGSGHDDGDALGDVFIWGEGTGDGVLGGGNHRVGSCLGVKMDSLFP KSLESAVVLDVQNIACGGRHAALVTKQGEIFSWGEEAGGRLGHGVDSDVLHPKLIEALSN TNIELVACGEYHTCAVTLSGDLYTWGNGTYNCG…
GLYMA_03G040800	Glycine max	1046	Chromosome 3:5149644-5155590	MQPRASVGDGFRVSASSTPSNSSGGSEPDDIDSFHAVYIWGEVLANGVSPDGIGTQIPSK TDVLIPKALESNVLDVCHIATGAHHIAIATRQGHVFTWGQESGGRLGHGIDKDFSSPVLV EFLEGNNFEFVACGEYHTSALSKSFELYTWGDGTHNVGLLGHGSEASHWIPKMVNGPLEG LQVVSIACGTWHSALATSNGKLFTFGDGAFGVLGHGDQESVWYPKEVQLLTGLKTIKVAC GVWHTAAIIEVAFQSGSNSSSWKLFTWGDGDMHRLGHGNKETYLQPTRVAPLMEYNFHQV ECGHNMTIALTTSGHVFTMGGTEHGQLGNPMSLGKIPTLVQDKLLGEFVEKISCGAHHVA ILTNKSEIYTWGMGANGRLGHGDVEDRKSPTLV…
GLYMA_04G026100	Glycine max	538	Chromosome 4:2102273-2110072	MSASEAEKKVEEEEKKEEVKGGELLFCGATCWDIIGRRKGPVDGNLVSPSRLRPLVGVDI RYVASGCVSCHCVALDVEGRCYTWGRNEKGQLGHGDTIQRDRPTVVSELSKYKIVKAGSG RSHTVVVTDDGNSLAFGWNKHGQLGSGSVRNEIESSPVRCLVSEVKHTACGGDFTVWLSS IEGASILTAGLPQYGQLGHGTDNEYNSKDSSVRLVYEPQPRPRAIAALAGEAIVKVACGT NHTVAVDKNGFVYTWGFGGYGRLGHREQKDEWVPRRVEVFQNRNVLPPDAIISAGSVNSS CTAGGGQLYMWGKLKNTGDDWMYPKPLMDLSGWNLLCMDSGNMHHFVGADSSCISWGHAQ NGELGYGPTGQKSSAVPKKVDLLEGMHVISVAC…
GLYMA_04G084400	Glycine max	570	Chromosome 4:7159010-7162130	MEDAGGKIVKSGQVSRKVVDVAAGEAHTLLLTGDGSVYCWGKGMFGRLGTGAEKDELLPV QLNFGYPNPNGTEGTFKIVGIAAGAYHSLALAEDGAVWCWEESHDNEYAVGDNSLVPRIL NKFLELHPPDSSSSGVSEAESKTPLKICAVKAGGMMSLAIDNHGTLWMWGNCPRQSKEGG LALVSSFTPTPVWDFQGHTVVKVACGNEHVVALVSAGETYNGEDLVCYSWGYNSRGQLGL GDRESRLHPEVVRTFDEESPYEVACGAFHTALLTRKKKPSDTVESTCWTFGLGDNGQLGH GTTQSTLFPTPVKELPQNVSLICVDCGLFHTSVVSSDGDVWSWGMEKGLGLCPDASRAGT DSGDALSPRLMSCQPHQLKFPDPVKVACGAAHT…
GLYMA_04G206900	Glycine max	314	Chromosome 4:47956112-47969528	MLRRSFSKLHLSLRAPGLGFPTRSFSRDAGKRFAALWGNGDYGRLGLGNLDSQWKPVVCP AFRNKTLNAIACGGAHTLFLTEDGCVYATGLNDFGQLGVSESKHYSVEPLCVFGEEKKVV QISAGYNHSCAITVDGELYMWGKNTSGQLGLGKRAPNIVPLPTKVEYLKGINIKMAALGS EHSVAISDGGAAFSWGIGVSGRLGHGHESSVLGFFKSYSEYTPRLIKDLEGIKVKYVAAG LLNSACTDENGCVFVFGERGIEKLRLKEMSDATKPSLISELPSSKEVACGGYHTCVLTIP QMSFIYLKRFKGHS
GLYMA_04G209600	Glycine max	482	Chromosome 4:48160568-48168806	MKCYFDGQYRIRCEKTTEKSNSFIINDINSLLLLTHSFTPNMMELEATAATSPPSRVLLI SAGASHTVALLSGNVVCSWGRGEDGQLGHGDTDDRPLPTQLSALDAQHIDSIACGADHTL AYSESRNELYSWGWGDFGRLGHGNSSDLLIPQPIIALQGLRIKQIACGDSHCLAVTMEGE VQSWGRNQNGQLGLGNTEDSLVPQKIQAFKGVPIKMVAAGAEHSVAITENGELYGWGWGR YGNLGLGDRNDRWNPEKVSSVDCDKMVMVACGWRHTISVSSSGGIYTYGWSKYGQLGHGN FEDSLVPQKLQALSDKLISQVSGGWRHSMALTSTGLLFGWGWNKFGQVGVGDNLDHCSPV QVKFPQDQRVVQISCGWRHTIAVTEKENVFSWG…
GLYMA_05G172400	Glycine max	534	Chromosome 5:36241411-36245575	MDATTSETPTIQYHNIPDQPITTIVATQLPTFQPQQRHCFKDSSPGEFPLSDNPSIVLHV LTTCNLYAQDLAKLEATCSFFKRPANFDPDFDLSLSELAALDMCQKRAIFNPMTTEQRQH LKQRCGGSWKLVLRFLLAGEACYRREKSQVIAGPGHSIAVTSKGVVYSFGSNSSGQLGHG TTEDGWQPRPIRALQGIRIIQATAATGRTMLISDSGQVYAFGKQYFCENEIGNEGSKMVT TPQLVESLKNIFVVQAAIGNYFTAVLSREGRVYTFSWGSDGKLCHQTDPNDVEPRPLLGA LEHIPVVQIAAGFCYLLCLACQPSGMSVYSVGCGMGGKLGHGTETDEKYPRLIEQFQLLN LQPMVIAAGSWHAAVVGQDGRVCTWGWGRHGCL…
GLYMA_05G194400	Glycine max	437	Chromosome 5:37891664-37898357	MEDEVMSEVAAPPRRVLLVSAGASHSVALLSGNVVCSWGRGEDGQLGHGDTDDRLFPTKL SALDGQDIICVTCGADHTMARSESGRDVYSWGWGDFGRLGHGDHSDLLIPHPIKALQGLM IQQIACGDSHCLAVTMDSQVLSWGRNQNGELGLGTAEDSLLPQKIQIFEEIPIKMVAAGA EHSVAITKDGNLYGWGWGRYGNLGLGDRNDRLLPEKVTVDGDKMAMVACGWRHTICVSSS GGLYTNGWGKYGQLGHGDFEDHLVPRKVQALSDKFISQVSGGWRHSMALTSSGQLLGWGW NKFGQIGVGNNFDCCSPMQVNFPHDQKVQMISCGWRHTIAVTERENVYSWGRGANGQLGN GETIDRNVPTIIEAFSVDGSSGQHIESSKPYPS…
GLYMA_06G025900	Glycine max	417	Chromosome 6:1983753-1991705	MSASEAEKKVEEEEKNQEVKGGELLFCGATCWDIIGRRKGAVDGNLVSPSRLRPLVGVDI RYVASGCVSCHCVALDVEGRCYTWGRNEKGQLGHGDTIQRDRPTVVSELSKYKIVKAGSG RSHTVVVTEDGNSLAFGWNKHGQLGSGSVRNEIESSPVRCLVSDVKHTACGGDFTVWLSS VEGASILTAGLPQYGQLGHGTDNEYNSKDSSVRLVYEPQPRPRAIAALAGETIVKVACGT NHTVAVDKNGFVYTWGFGGYGRLGHREQKDEWVPRRVEVFQNRNVLPPDSVISAGSVNSS CTAGGGQLYMWGKLKNTGDDWMYPKPLMDLSGWNLRCMDSGNMHHFVGADSSCISWGLAQ NGELGYGPTGQKSSAVPKKVDLLEGMHVISVAC…
GLYMA_06G156400	Glycine max	474	Chromosome 6:12832327-12842546	MLHSSSLLFLSPSTGPINVINPCPSFSSLFPPITMELEVTAATSPPSRVLLISAGASHTV ALLSGNVVCSWGRGEDGQLGHGDTDDRLLPTHLSALDAQQIDSIACGADHTLAYSESRNE LYSWGWGDFGRLGHGNSSDLLIPQPIIALQGLRIKQIACGDSHCLAVTMEGEVQSWGRNQ NGQLGLGTSEDSLVPQKIQTFQGVPIKMVAAGAEHSVAITENGELYGWGWGRYGNLGLGD RNDRWIPEKVSSVDCDKMVMVACGWRHTISVSSLGGLYTYGWSKYGQLGHGNFEDSLVPQ KLQALSDKLISQVSGGWRHSMALTSTGLLYGWGWNKFGQVGVGDNVDRCSPVQVKFPHDQ KVVQISCGWRHTIAVTEKENVFSWGRGTNGQLG…
GLYMA_06G158500	Glycine max	320	Chromosome 6:13029228-13035782	LRGRGSWRCGGTVILGELGLGNLDSQWKPVVCPAFRDRTLKAIACGGAHTLFLTDNGCVY ATGLNDFGQLGVSESKHYSVEPLCVFGEEKKVVQVSAGYNHSCAITVDGELYMWGKNTSV QLGLGKRAPNIVPLPTKVEYLNGINIKMAALGSDHSLAISDGGEAFSWGVGVSGRLGHGH ESSILGFFKSYSEYTPRLIKDLEGIKRLKAMSDATKPSLIGELPSSKVVCGGYHTCVLTN QGPFLKSSVSQLSCGWKNTAAISEGRVFTWGWGGSNGTFSEGHGSDVDYINPTRVCFGED VKALQVSCGFNHTGAILEYA
GLYMA_06G198900	Glycine max	83	Chromosome 6:18173425-18174201	MSVYSVGCGLGGKLGHGRYGCLGHGSDECDSVPKAVEALSNVNAYHVVAGDYTTFVVFDD GDVYSFGCGQSASLGHNAVGNDE
GLYMA_07G136500	Glycine max	487	Chromosome 7:16157535-16169721	MTETEALEDAKEVVVLEEEECAEKMVYMWGYLPGASPEKSPILSPAPVNLSDRSLAGDSW KDVCGGGCGFAMAISEKGKLITWGSADDEGQSYLISGKHGEIPGLYQLPTEASVVKAAAG WAHCASVNEEGEVYAWGWKECVPSGKVITDFITVGSFQKDVAGKQSSSIPEQGSPQSSNT SSGSDSHHDNKKVGDEVLKRRKITFSRQDSDSQASGDEFFTVSPSLVTLASGVKITSVAV GGRHTLALSDVGQVWGWGYGGEGQLGLGSRVKMVSSPHLIPCIESSGKDKSSAFHQGSGA GAQGSNVTGSYVMDIACGGRHSVVITDAGALLTFGWGLYGQCGQGNNADQLRPTLVPSLL GTRVEKIAAGLWHTLCVSVNGQIYAFGGNQFGQ…
GLYMA_07G159400	Glycine max	173	Chromosome 7:20181383-20182689	MLGIRVYISPLPSQERASIQVGRNRNELGLAMVSSMMTCSHVLYKNSKGKICIYTWGKGY CGALGHRDEIEKTTPELLTSLKNQLVVQVCARKRKTFVLVNYVLKPRILDTLRAHHVSQI STGLYHTVVITSRGQIFGFGDNERAQLGHDTLRSCLEPTQIFIKDTSEDVEST
GLYMA_08G002200	Glycine max	338	Chromosome 8:150978-157412	MLKESPRRRIKNITGNVVCSWGRVEDGQLGHGDTDDRLLPTKLSALDGQDIICVTCGADH TMARSESGRDGRNQNGELGLGTTEDSLLPQKIQKFEGIPIKMVAAGAEHSVAITEDGNLY GWGWGRYGNLGLDGRKYVILNLLGDKMAMVACGWRHTRCVSSSGGLYTTGWGKYGQLGHG NFEDHLVPRKVQALSDKFISQDFFLVSGGWRHSMALTSNYCSPMQVNFPHDQKVRQISCG WRHTIAVTERENVYSWGRGANGQLWNGETIDPNVPMIIKAFSVDGSSGQHIESSKPYPTS GKSLSSISKRYAIAPDETASGSQPTNSEGGDRHDTSVP
GLYMA_08G250900	Glycine max	468	Chromosome 8:21988232-21993455	MDIDAIFGTIRPVSVPRKSAIYVWGYNQSGQTGRKGKEDQLRIPKQLPPELFGCPAGTNA CWLDVACGREHTAAIASDGSLFTWGANDFGQLGDGTEERRKHPEKVKQLESEFVKSVSCG AHCSACIAEPRENDGSISTRRLWVWGQNQGSNLPRLFWGAFKPNTIIREVSCGAVHVVAL SDEGLLQAWGYNECGQLGRGVTCEGLQGAHIISSYAKFLDEAPELVKIAKVSCGEYHTAA ISDKGEVYTWGLGNMGQLGHSSLQYGDKELLPRRVVTLDGIFIKDVACGGVHTCALTQGG ALYTWGGGQSGQLGLGPQTGLFSCVANDSQTFFRNIPVLVVPKGVQLVACGHSHTLISMS DGRIHGWGYNNYGQAANEKCTYAWYPSPVDWKL…
GLYMA_08G299200	Glycine max	952	Chromosome 8:41726849-41733866	MADPQKTAPGERNIEQAITSLKKGSYLLKYGRRGKPKFCPFRLSNDESLLLWYSGKEEKQ LKLSTVSRIIPGQRTATFQRYPRPEKEYQSFSLIYNDRSLDLICKDKDEAEIWFVGLKAL VTRGNNCKWRLESRTDDSLYYDSPNSGTRRSTPSFSAFSEIISYTAASKSSSQAESLANS SLSSGSVDNSSNRNSASEAFRVSLSSAVSSSSQGSYHEDFDSIGDVFIWGEGIADGILGG GVHRVGALSSSEMDAFLPKALESKLVLDVHSIGCGYRHAVIVTKQGDIFSWGEESGGRLG HGVEMDVFHPKLIDTLGGVNIELVACGEYHTCAVTYSGDLYTWGDGTHNSGMLGHGNECN LAGIRVSYVSCGPWHTAIVTSAGQLFTFGDGTF…
GLYMA_08G302000	Glycine max	1109	Chromosome 8:42017090-42028446	MSRTDTMTTTMTADLNRTGPVERDIEQAITALKKGAYLLKYGRRGKPKFCPFRLSNDESV LIWFSGKEEKRLKLTNVSRIISGQRTPIFQRYPRPEKEYQSFSLIYNDRSLDLICKDKDE AEVWFSGLKALISRGHHWKWRPESRTDGIPSEANSPRTYTRRSSPLNSPFGSNESLQKDS GDHLRLHSPYESPPKNGLDKAFSDVVYYPIPPMGFFPPDSASGSVHSVSSGGSDSMHGQM KTMPMDAFRVSLSSAVSSSSQGSGHDDGDALGDVFIWGEGTGDGVLGGGAHHVGSNFGVK MDSLLPKALESAVVLDVQNIACGGEHAAMVTKQGEVFSWGGESGGRLGHGVDSDVPHPKL IESLSNTNIELVACGEYHTCAVTLSGDLYTWGD…
GLYMA_08G342500	Glycine max	444	Chromosome 8:45795307-45800434	MVMPLLRHRLATLTHRLRHSSAAAATPKPPILYTADTTADATATLQVLSWGKGASGQLGG GVEETRLYPSPVANLAVPKSSFALSQTPGRRRLLPSPPKRALEVGLSCGLFHSSLIVDGA LWIWGKGDGGRLGFGHENPLFVPTLNPHLDNLLSVALGGLHSVALTSDGEVFTWGYGGFG ALGHSVYHRELFPRLVKGSWEGTIKHIATSGTHTAAITESGELYIWGRDEGDGRLGLGPG RGPDHAGGLSIPSKVKELPYPIAAVSCGGFFTMALTVDGQLWNWGANSNYELGRGDKIGG WKPRPVPSLENVKIIQLASGGYHSLALTDDGKVLSWGHGGQGQLGHGSIQNQKIPAVVEA LAHENIIYISCGGSSSAAVTDNGKLYMWGNAND…
GLYMA_09G278400	Glycine max	1075	Chromosome 9:49373173-49378813	MTDPASYGSLERDVEQALIAIKKGTQLIKYSRKTKPKVCPFRLSLDETTLIWISHKKERK LNLSSVSRIIPGQRTVVFRRYLQPEKDYLSFSLVYSNEERTLDLICKDKDEAEVWFTGLK TLISTGKLRRIGSELFDDGVDFTPKGRPFGAALEFGICITRNNKVAFDFASHEPSLNLVT STDVGLESANNMQPRTSIGDGFRVSVSSTPSVSSTGSGPDDIESLGDVYIWGEVWADGVS LDGFSTQAPSTTDVLIPKPLESSVVLDVQQIASGVRHIALVTRQGEVFTWGEECGGRLGH GIDRDFGRPQLVEFLAVTNIDFVAYHTCAVSTSDDLFSWGDGTYHVGLLGHGTDVSHWIP KRISTGPLEGLQVISVACGTWHSALTTSNGKLF…
GLYMA_10G006300	Glycine max	1078	Chromosome 10:618040-626188	MADLSSYGSHERDIEQAFITLKKGTQLVKYSRKGKPKLCTFRISSDETKLIWISHGREKN LKLSSVSRIIPGQRTAVFRRYLRPEKDYLSFSLIYKKGERSLDLICKNQAEVEVWFSSLK ALISPGERIRRGTSDLSNDSVDLIPNDRPYAGTLEFASSIARGRFSFESVSHESTSSWSR SETNMPVRTSCGDGSRVSVSSVSHSSSVGSGLDDIESLGDVYIWGEVWADGNSFDGLGSQ LQAFCKTDVLTPKPLESDVVLDVHQIGPGDRHIALVTRQGEVFTWGEDSGGRLGHGFEKD FGRPHLVESLAITNVTFVACGEYHSCAVSTSGDLFTWGDGTHGAGLLGHGTDVSYWIPKR VSGPLEGLQVVAVACGTWHSALATSNGKLFTFG…
GLYMA_10G226900	Glycine max	1061	Chromosome 10:45733893-45742369	MADLVSYRNADRDIDQALIALKKGAQLLKYGRKGKPKFCPFRLSNICKDKVEAEVWIAGL KALISSGQGGRSKIDGWSDGGLYLDDSRDLTSNSPSESSASVSRDISSPDVSVSLANTSP QSFYFESTLNIERSHAPSNPSNMQVKGSSSDVFRVSVSSAPSTSSHGSAPDDYDALGDVY IWGEVICENVVKVGAEKSASYFSPRTDILLPRPLESNVVLDVLQIACGVKHAALVTRQGE LFTWGEESGGRLGHGVGKNVIQPRLVEAMASTTVDFVACGEFHTCAVTMAGELYTWGDGT HNAGLLGHGTDVSHWIPKRIAGPLEGLQVALVTCGPWHTALITSTGQLFTFGDGTFGVLG HGDRENVSYPREVESLSGLRTIAVACGVWHTAA…
GLYMA_11G069700	Glycine max	280	Chromosome 11:5240442-5242232	MCFRDGSQGVRIDAYEPTPVSALPSHILSVHAGHYHSLWAWGRNNQAQLARGPSSRESWH EPERVKGLETLNVAFGWGHALARTADDISVGIRVSKYLTALADLEAAEKRVLQGMEQENN MPIVWEPRLVEELHGVHVLDIACGLDHSLILCRDGVLLSCGSNVYGQLGKGSDIHWQYAN SVNQMLVWGLQTLLHGDGKVPSLIDALDGENPVSVSEGRAHSLALTSKGKLWVWGSGTSG RLGLGSSADQVEPFCVDSLERFQILQALSGFDHNLVLVAG
GLYMA_11G168900	Glycine max	451	Chromosome 11:17628177-17630258	MVSLGILNMTERFHAWSETRLPGESIEEIACRAYHVAVLTSKNEVYTWGKGANGRLGHAD VEDRKTPALVEALKDRHVKYIACGSNNSAAICLHKWVSGAEQSQCSTSGQAFGFTRKRHN CYNCGLVHCHSCSSRKALGAAHAPNPGKPYRVCDSCYAKLNKVVEASNSNRRNALPPLSG ENKDRLDKSDLRLSKAVIPSNMDLIKQLDTKAAKQGNKGDTFSLLKDVVLSTALDLRRTV PRPVVAPSRVSSRSVSHFSKRPSPPRSATPIPTTSGLAFSKSISDSLKKTNELLNQEVQK LHAQVKSPRQTCELQELEIQRSTKKPQEAMALFAEESAKCKAAKEVIKSLTVQLKDPAEK LPTGVPAYLPNGIEPNGIHHPDSNGEQHSKAES…
GLYMA_11G169000	Glycine max	407	Chromosome 11:17630347-17635221	MIFGVGPELGGRGPDGLFGVIDGKEEGIQGYWKGNLPQVCTVLIAMKNGAQLLKYGRKGK PKFCPFRLSRICKDKVEAEVWIAGLKALISSGQGGRSKIDGWSDGGLILNSFRPDNTISK KSHVPPDGTNMQVKGSALDVFRVSVSSAPSTSSHGSAPDDYDALGDVYIWGEVTCENVKV GADKNVNYFSPRADVLLPRPLESNVVLDVHHIACGARHASLVTRQGEVFTWGEESGGCRG HGVGKNVFHSCAVTMAGELYTWGDGTHNVGLLGHGSDASHWIPKRIVSPSEGLQIAFVAC GPWYTTLVTSIAQLFTFGDGTFGVLSHGDRQNVSYPREVESLLGLRTIVVTCGVWHTAAV EEIIATHSSTSISSGKLFTWGDGDKNRLGHRDK…
GLYMA_11G212300	Glycine max	1074	Chromosome 11:30507015-30517598	MTMEEESLAAVPFDRAIEQAIVSIKKGAYLLKCGRRGKPKLCPFRLSQDERNLIWYSGQQ EKHLRLSVVTKIVQGQEHIRSQRQNESEKECHSFSLICANGERSLDLICKDKAQAASWFV ALKAVISRCQHPRAFSSLRSCKGVQSCVSSPAGILRRKKNLGLLDDTSQFTQVHSVCASP TMSLSERCFSDGLSCTSDNFYSSASFLSSTHGVTDSSVASSPYIDPDIHGNIESTRIDKE HKKNLSDSYLMHFTTPHVGKSNVLKDVMIWGGGIGCLVGIVNERFVHPGIYSLVPKLLES TAMLDVHNIALGGKHAALVTKQGEVFCWGQGKWGRLGQKIDMDISSPKIVDSLNGLHVKT VACGEYHTCALTDSGEVYTWGNDVCCADLLNEG…
GLYMA_11G223000	Glycine max	480	Chromosome 11:31811698-31818132	MNGEGSEAMQVEMEIEKERLVYMWGYLPGALPQRTPLLTPVLVRVPPSGYSWKDVCGGGC GFAMAISEPGKLITWGSTDDLGQSYVTSGKHGEIPEPFPLPTEVTIVKAAAGWAHCVSVT DCGEVYTWGWRECVPSGKVFGESLTGVSPEKDVPGRQSSFLTEQVSPRSQGSKSTGGTAS GTSGEESSKRRRVSSAKQTAETSSSSDDTQTALPCLVTLNPGVRIASVAAGGRHTLALSD IGQVWGWGYGGEGQLGLGSRIRMVSSPHLVPCINSSSYGKDISASLARGSMSSDGQNFRV PGSYIKGIACGGRHSAVITDAGAVLTFGWGLYGQCGQGSTDDELSPNCVSSLLGIRIEGV AAGLWHTVCTSADGDVYAFGGNQFGQLGTGGDQ…
GLYMA_11G245000	Glycine max	531	Chromosome 11:33873103-33877947	MMDATTSGTPTIQYHNIPDQPITAIIATPLPTFQRQQRHCFGDSTPGEFPLSANPSIVLH VLTACNLDPQDLAKLEATCSFFRQPANFAPDSDLSLSELAALDMCQKRAIFKPMTTEQRQ DLKLRCGGSWKLVLRYLMAGEACCRREKSQAIAGPGHSIAVTSKGIVYSFGSNSSGQLGH GTTEEEWRPRPIRTLQGIRIIQAAAGAGRTMLVSDSGQVYAFGEAEYGVQGSKTVAAPQI VESLKNIFVVQAAIGNFFTAVLSREGRVYTFSWGSDEKLGHHTDQSDVEPHPLLGALENI PVVQIAAGYCYLLCLACQPSGMSVYSVGCGLGGKLGHGSRTDEEYPRLIEQFGLLNLQPM VVAAGAWHAAVVGRDGRVCTWGWGRYGCLGHGN…
GLYMA_12G222600	Glycine max	485	Chromosome 12:38221909-38228651	MGDRCRHFSIEELPSHLVLEILCSGRLSAMDLVCLELTSKTFGGSHGLHPFKFKSLVDFA AFQLCASHVTFARMGLNSQRELYDRCGGNWKRVLRFLQSVEQSSQMVETSLGNMQITTGK YHTLLISNSSVYSCGSGLCGVLGQGSETTQCVAFTRIDSPPLPRVVHVSASFNHAAFVMQ SGEVFTCGDNSSSCCGHRDTTRPIFRPRLVESLKGIPCKQVAAGLNFTVFLTRQGHVYTC GTNTHGQLGHGDTQDRPTPKMIEVLSSVVQIAAGPSYILSVTENGTVYSFGSGANFCLGH GEQHDELQPRPIQKFRRKGIHIVRVSAGDEHAVALDSNGFVYTWGKGYCGALGHGDEIEK TTPELLTSLKNQLAVQVCARKRKTFVLVNSGSV…
GLYMA_13G279000	Glycine max	485	Chromosome 13:38006901-38012242	MGERCRHFSIEELPSHLVLEILCSGRLSAMDLVCLELTSKTFGGSHGLHPFKFKSLVAFA AFQLCASHVTYARMGLNSQRELYDRCGGNWKRVLRFLQSVEQSSQMVETSSGNMQITTGK YHTLLISNSSVYSCGSGLCGVLGQGSETTQCVAFTRIDFPPLARVVHVSASFNHAAFVMQ SGEVFTCGDNSSSCCGHRDTTRPIFRPRLVESLKGIPCKQVAAGLNFTVFLTRKGHVYTC GTNTHGQLGHGDTQDRPTPKMIEVLSSVVQIAAGPSYILSVTENGTVYSFGSGANFCLGH GEQHDELQPRAIQKFRRKGIHIVRVSAGDEHAVALDSNGYVYTWGKGYCGALGHGDEIEK TTPELLTSLKNQLVVQVCARKRKTFVLVDSGSV…
GLYMA_14G034200	Glycine max	1106	Chromosome 14:2493571-2501952	MEGFGMASDLSRTGPVERDIEQAITALKKGACLLKYGRRGTPKFCPFRLSNDESVLIWFS GKEEKHLKLSHVSRIISGQRTPIFQRYPRPEKEYQSFSLIYNDRSLDLICKDKDEAEVWF SGLKALISRSHHRKWRTESRSDGIPSEANSPRTYTRRSSPLNSPFGSNESLQKDCGDHLR LHSPYESPPKNGLDKALDVVLYAVPQKGFFPPDSASASVHSVSSGGSDSMHGHMKTMGMD AFRVSLSSAVSTSSQGSGHDDGDALGDVFIWGEGTGDGVLGGGNHRVGSCLGAKMDSLFP KALESAVVLDVQNIACGGRHAALVTKQGEVFSWGEESGGRLGHGVDSDVLHPKLIEALSN TNIELVACGEYHSCAVTLSGDLYTWGNGTYNYG…
GLYMA_14G066000	Glycine max	477	Chromosome 14:5419087-5424869	MAINNGGGSEEGALQTVLYMWGYLPGALPQRTPLLTPVAVRVPPCDYSWNDVCGGGCGFA IAISESGKLITWGSTDDLGQSYVTSGKHGETPEPFPLPTEASIVKAAAGWAHCVAVTEHG AVYTWGWKECIPSGRVFGEPSTGVSLEKDVPGRHSQVSTEQVSPRSQGSRSTGGTASSNS GEESTKRRRVSSAKQTAESSSSSDDSLTAFPCLVTLNPGIRIASVAAGGRHTLALSDTGL VWAWGYGGEGQLGLGSRIRMVSTPHLVPCIDSSYYSKDRSATLARGNMDSEGQTFRVPGS YIKRIACGGRHSAVITDAGALLTFGWGLYGQCGQGITDDELSPTCVSSILGIHIERVAAG LWHTVCTSADGDVYAFGENQFGQLGTGADQAET…
GLYMA_14G145800	Glycine max	93	Chromosome 14:30896051-30900751	MGDTVSLPNLSTKVVAIAAGEAHTLLLTGDGRVYSWGRGILGRLGQGSEHDKHFPVEVKF GSEEDSVRIVGIAAGAYHSLALADVDNAPGSGT
GLYMA_14G145900	Glycine max	482	Chromosome 14:30905279-30907767	MDGQLGIHGEEFHGRKYTDGDYSIVPCLLNKFLDLHPPDSSSISIVPETEGQASLKIIDV KAGGMMSLCIDNLGALWLWGNCPQQSKEGDFSLISNFTPTPVWDFHGHTVVKVACGNEHV VALVTAGESYKGVDDLVCYTWGNNSHGQLGLGDTKNRPRPQVVKTFDLESPWAIYEVACG AFHTALLTHKKRHSDTLESTCWTFGLGDNGQLGRGTTQSTSLPEPVKELPQNVHLVSVDC GLFHTCVVSSDGDVWSWGMEKGLGLCSDDSNGGTHSGDALSPFLISCNPHQPKFSQPVQV ACGAAHTVIIAHEGCKLWSWGRGRSGVLGNGKTMDSYTPTIVLWPPLMEDFKQEELYSSC EHDKNETKEVTEIDERLSSALNQLKLLQTKLSI…
GLYMA_16G038900	Glycine max	1080	Chromosome 16:3666547-3676052	MEVALSPQVQKPNLQTTGRKISCTGSQKDLWHVVREGSLSDVELALASLKKSGGNINLRN TFGLTPLHIATWRNHIPIVGRLLAAGADPDARDGESGWSSLHRALHFGYLAAASILLQHG ASITLEDSKSRIPVDLLSGSVFQVLRDEHSSVATEVFSWGSGANYQLGTGNAHIQKLPCK VDSLGGSFIKLISAGKFHSVALTARGEVYTWGFGRGGRLGHPDFDIHSGQAAVITPRQVT SGLGSRRVMAIAAAKHHTVISTQGGEVFTWGSNREGQLGYPSVDTQPTPRRVSSLRSRIV AVAAANKHTAVVSDLGEVFTWGCNREGQLGYGTSNSASNYTPHVVESLKGKTLTRVSAAK YHTIVLGSDGEVFTWGHRLVTPKRVVVSRNLKK…
GLYMA_16G170500	Glycine max	697	Chromosome 16:33075926-33079629	NVSYPREVESLLGLRTIAVACGVWHTAAVVEVIATHSSTSISSGKLFTWGDGDKNRLGHG DKEARLKPTCVAALIDSNFHKIACGHSLTAGLTKSGRVFTMGSTVYGQLGNPQSDGKVPC LVGDKIARESIEEIACGAYHVAVLTSKNEVYTWGKGANGRLGHGDIEDRKTPALVEALKD RHVKYIACGSNYSAAICLHKWVSGAEQSQCSTCRQAFGFTRKRHNCYNCGLVHCHSCSSR KALRAAHAPNPGKPYRVCDSCYAKLNKVAEASNSNRRNALPRLSGENKDRLDKSDLRLSK AVIHSNMDLIKQLDSKAAKQGKKGDTFSLVHPSQPPSLLQLKDVVLSSALDLRRTVPRPV VAPSGVSSRSVSPFSRRPSPPRSATPIPTTSGL…
GLYMA_16G171900	Glycine max	637	Chromosome 16:33246932-33255587	MADLASYGKAYRDIEQQVLIALKKGAQLLKYGRKGKPKFCPFRLSHDESSLIWITSSGER NLKLSSVSRIIPGQRTAVFQRYLRPEKDYLSFSLIYSNGKRSLDLICRDKVEAEVWIAGL KALIASGQGGRSKIDGWSDGGLILNDSRDLTSNNPSVSLASTSRGICSPDISVTLPNTSP KSFRSDNTISERSHAPPDPTNMQVKGSASDVFRVSVSSAPSTSSHGSAPDDCDALGDVYI WGEVTCENVKVGADKNVNYVSPRADVLLPRPLESSVVLDVHHIACGVRHASLVTRQGEVF TWGEESGGCLGHGVGKNVVQPRLVEALTSTTVDFVACGEFHSCAVTMAGELYTWGDGTHN AGLLGHGSDVSHWIPKRIAGPLEGLQIAFVACG…
GLYMA_18G012000	Glycine max	535	Chromosome 18:846958-851360	MDATTSGTPTVQYHNIPDQPITAIIATPLPTFQRQQRHCFGDSTPGEFPLSANPSIVLHV LTACNLEPQDLAKLEATCSFFRQPANFAPDLDLSLSELAALDMCQKRAIFKPMTTEQRQD LKLRCGGSWKLALRYLMAGEACCRREKSQAIAGPGHSIAVTSKGVVYSFGSNSSGQLGHG TTDEEWRPRPIRTLQGIRIIQAAAGAGRTMLVSDSGQVYAFGKDSFGEAEYGVQGSKTVA APQIVESLKNIFVVQAAIGNFFTAVLSREGRVYTFSWGSDGKLGHHTDQSDVEPHPLLGA LENIPVVQIAAGYCYLLCLACQPSGMSVYSVGCGLGGKLGHGSRTDEKYPRLIEQFGLLN LQPMVVAAGAWHAAVVGRDGRVCTWGWGRYGCL…
GLYMA_18G034600	Glycine max	434	Chromosome 18:2677176-2683431	MNGEGSEAMQVEKESLVYMWGYLPGALPQRTPLLTPLLVRVPPSGYFWKDVCGGGCGFAM AISEPGKLITWGSTDDLGQSYVTSGKHGETPEPFPLPTEVTIVKAAAGWAHCVSVTDCGE VYTWGWRECVPSGKVFGESLTGVSPEKDVPRRQSSFLTEQVSPRSQGSKSTGGTASGTSG EESSKRRRVSSAKQTAETSSSSDDTQTALPCLVTLNPGVRIASVAAGGRHTLALSDIGQV WGWGYGGEGQLGLGSRIRMVSSPHLVPCINSSSYGKDMARVSISSDGQNFRVPGSYIKGI ACGGRHSAVITDAGAVLTFGWGLYGQCGQGSTDDELSPSCVSSLLGIQIEGVAAGLWHTV CTSVDGDVYAFGGNQFGQLGTGGDQAETIPRLL…
GLYMA_18G044000	Glycine max	1070	Chromosome 18:3777421-3789101	MTMEEESLAAVPFDRAIEQAIVSIKKGAYLLKCRRRGKPKLCPFRLSQDERNLIWYSGQQ EKHLRLSVVTKIVQGQEHIRSQKQNESEKECHSFSLIYANGERSLDLICKDKAQAASWFV GLKAVISRCQHPRAFSSLRSCKGVQSCASSPAGILRRKKNLGLLDDTSQFTQVHSVCASP TLSLSERCFSDGLSCTSDNFYSSSSFLSNTHGVTDNSVPSSPYIDPDNHSNIESTRIDKE HKKNLSYRYLMHSTSPHVGKNNVLKDVMIWGGGIGCLVGIVNERFVQPRIYSLVPKLLES TAMLDVHNIALGGKHAALATKQGEVFCWGHGKWGRLGQKIDMDISSPKIVDSLNGLHVKN VACGEYHTCALTDSGEVYTWGNDVCCADLLIEG…
GLYMA_18G119000	Glycine max	1079	Chromosome 18:14688878-14706389	MSRTDTMTTSDLNRTGPVERDIEQAITALKKGAYLLKYGRRGKPKFCPFRLSNDESILIW FSGKEEKRLKLTNVSRIISGQRTICKDKDEAEVWFSGLKALISRSHHRKWRPESRSDGIP SEANSPRTYTRRSSPLNSPFGSNESLQKDSGDHLRLHSPYESPPKNGLDKAFSDVIYYPI PPMGFFRPDSASGSLHSVSSGGSDSMHGQMKTMPMDAFRVSLSSAVSSSSQGSGHDDGDA LGDVFIWGEGMGDGVLGGGVHQVGSNFGVKMDSLLPKALESAVVLDVQNIACGGKHAALV TKQGEVFSWGEESGGRLGHGVDSDVPHPKLIESLSNTNIELVACGEYHTCAVTLSGDLYT WGDGTYNYGLLGHGNQVSHWVPKRVNGPLEGIH…
GLYMA_18G121800	Glycine max	980	Chromosome 18:15344531-15353282	MADHQKTAPGERDIEQAIISLKKGSYLLKYGQRGKPKFCPFRLSNDESLLLWYSGKDEKQ LKLSTVSRIIPGQRTICKDKDDAEIWFPGLKAIVTRGNNRKWRFESRTDDSLYSDSPKSG TRRSTPSIAPFSVTDPGDAGGGFIDLQNRWIKAFSEIISYSAASKSSSQAESLANSSLSS GSVDNSSNRNSASEAFRVSLSSAVSSSSQGSYHEDFDSLGDVFIWGEGIADGILGGGVHR VGALSSSEMDAFLPKALESKLVLDVHSIGCGYRHAVLVTKQGEIFSWGEESGGRLGHGVE MDVFHPKLIDTLGGMNIELVACGEYHTCAVTYSGDLYTWGDGAHNSGMLGHGNEVSHWIP KKVGGNLEGLRVLYVSCGPWHTAIVTSAGQLFT…
GLYMA_18G187100	Glycine max	349	Chromosome 18:45004246-45010905	MCEEGEVYAWGWKECVPSGKVITDFITVGSLQKDIAGKQSSSIAEQDSHHDNKKVGDEVV KRRKITFSRQDSDSQASGDEFFTVSPSLVTLGNGVKITSVSLGGRHTLALSDVGQVWGWG YGGEGQLGLGSRVKMVSSPHLIPCIESAGKDKSSAFHQGSGAGAQGSNVTGSYVMDISCG GRHSVVITDAGALLTFGWGLYGQCGQGNNVDQLRPTLVPSLLGTRVEKIAAGLWHTLCVT VNGQIYAFGGNQFGQLGTGTDQPETSPRQLDASRFENKHSSIVSCGARHSALLTDDGHLF TWGWNKYGQLGLGDSVDRNIPGQVSIAGCRPRNVACGWWHTLLLGDKTV
GLYMA_18G210400	Glycine max	1069	Chromosome 18:49623839-49631767	MADPASYGSLERDIEQALIAIKKGTQLIKYSRKTKPKVCPFRLSLDETTLIWISHKKERN LKLSSVSRIIPGQRTVVFRRYLQPEKDYLSFSLVYNNGERTLDLICKDQDEAEVWFTGLK TLISTGKLRRIGSELFNDGADFIPNGGPFGAALEFAISISHNKKVSFDFASREPSLNLAT TDVGLERRANNMQPRTSIGDGFRVSVSSTPSVLSTGSGPDDIESLGDVYIWGEVWASGVS PDGFSTQAPSTTDVLIPKPLESSVVLDVQQIASGVRHIALVTRQGEVFTWGEECGGRLGH GIDRDFGRPQLVEFLAVTSMDFVACGENHTCAVSTYDDIFSWGDGTYNVGLLGHGTDKGL QVISIACGTWHSALATSNGKLFTFGDGTFGVLG…
GLYMA_18G273700	Glycine max	397	Chromosome 18:55647274-55652542	MNYLYFRGANDFGQLGDGTEERRKLPEKVKQLESEFVKSVSCGAHCSACIAEPHENDGTI STRRLWVWGQNQGSNLPRLFWGAFKPNTIIREVSCGAVHVVALSEEGLLQAWGYNEYGQL GRGVTCEGLQGACIISSYAKFLDEAPELVKIAKVSCGEYHTAVISDKGEVYTWGLGNMGQ LGHSSLQYGDKELLPRRVVTLDGIFIKDVACGGVHTCSVTQGGALYAWGGGRSGQLGLGP QTGLFSCVANDSQTFFRNIPVLVVPKGVQLVACGYSHTLISMSDGRIHGWGYNNYGQAAN EKCTYAWYPSPIDWCVGEVRKLAAGGGHSAVLTDAYSLKELCEFVLADSMTLSNAAKVED IAYRTGSDALARLCGRLREYMLAGGALEQKEEM…
GLYMA_19G046100	Glycine max	395	Chromosome 19:6972618-6982502	MDSHSHIIAWGSGEDGQLGIGSNEEKEWVCLVKALQPHRIRSVVAGSRNSLAIADDGKLF TWGWNQRATLGHPAETKSENKTENTPSQVKALSSVKIVQAAIGGWHCLAVDDQGRAYAWG GNEYGQCGEEPERKDGTGRPLRRDIEIPQRCAPKLVVRQVAAGGTHSVVLTREGHVWTWG QPWPPGDIKQISVPVRVQGLENVRLIAVGAFHNLALQEDGTLWAWGNNEYGQLGTGDTQP RSQPIRVQGLSDLTLVDIAAGGWHSTALTDEGEVYGWGRGEHGRLGFGDSDKSSKMVPQK VQLLAGEDIVQVSCGGTHSVALTRDGHMFSFGRGDHGRLGYGRKVTTGQPMEVPIDLPPP QDPSGTATEGHWIAKLVACGGRHTLAIVEWKSN…
GLYMA_19G113700	Glycine max	1068	Chromosome 19:36843471-36853819	MEVALSPQVQKPNLQTTGRKISCTGSQKDLWLVVREGSLSDVELALASLKKSGGNINLRN TFGLTPLHIATWRNHIPIVGRLLAAGADPDARDGESGWSSLHRALHFGHLAAASILLQHG ASITLEDSKSRIPVDLLSGSVFQVLGNDHSSVATEVFSWGSGTNYQLGTGNAHIQKLPCK VDSLGGSFIKLISAGKFHSVALTARGEVYTWGFGRGGRLGHPDFDIHSGQAAVITPRQVT SGLGSRRVMAIGAAKHHMVIATQGGEVFTWGSNREGQLGYPSVDTQPTPRRVSSLRSRIV AVAAANKHTAVVSDLGEVFTWGCNREGQLGYGTSNSASNYTPRVVESLKGKTLTRVSAAK YHTIVLGSDGEVFTWGHRLVTPKRVVVSRNLKR…
GLYMA_20G165400	Glycine max	1098	Chromosome 20:40290011-40298274	MADLVSYRNADRDIDQALIALKKGAQLLKYGRKGKPKFCPFRLSNDESSLIWISSSGERN LKLSSVSRIIPGQRTAVFQRYLRPEKDYLSFSLIYNNGKRSLDLICKDKVEVEVWIAGLK ALISSGQGGRSKIDGWSDGGLHLDDSRDLTSNSPSESSVSASRDLSSPDVYVSLANTSPH SFHSENTLNFERSHAPSNPSNMQVKGSSSDVFRVSVSSAPSTSSHGSAPDDYDALGDVYI WGEVICENVVKVGAEKSASYFSPRTDILLPRPLESNVVLDVLQIACGVKHAALVTRQGEL FTWGEESGGRLGHGVGKNVVQPRLVEAMASTTVDFVACGEFHTCAVTMAGELYTWGDGTH NAGLLGHGTDVSHWIPKRIAGPLEGLQVALVTC…
PGSC0003DMG400006598	Solanum tuberosum	173	Chromosome 1:24326408-24330701	MVYTFSWGNETKLGHQTEQTDLELFPLLGALDNIPVVQSAAGYCYLLALACQPSGMSVYF VGCGLGGKLGHGTRTEEEVSSTPCCIRGIPPGRDIIEQFQTLNIQLVVVAAGAWHAAIVG KDGRVCTWGWGRYGCLGHGNEDCESAPKVVKALSNVKVVYVATWDYTTFVVSN
PGSC0003DMG400005593	Solanum tuberosum	678	Chromosome 1:29676238-29682617	MGNIPMKFHRKERLHVVAIAAGNTHSVALTEDGTLFYWVSSDPDLRCQQLYSLCGTNVAC ISAGKYWTAAVTVTGDVYMWDGKKGKEKPPTLTRLHGVKKATSISVGETHLLIITSLYHP GYPPNMSNNHSILKQKMKSDTDELNVGFMFDEVESEEVSYISEKDNAKNKTAPTLKSLCE KVTAEHLLEPRNSIQLLEISDSLGAEDLRKHCEDIAIRNLDYIFTVSGHAVASTSLDVLI MLEKVWDMKSSEPWSYRRLPTPTAPFPAIIDSEEDNEKIEALRTRGNCTSRPILRQVRDQ RLDNFLQSDEIKEGVLKQVRALRKKLQQIEMLEEKRFEGKTLDNQQIAKLQTKSALEKSL AELGVPVETVQSTVSSSVLADGKGSNKVDVPKK…
PGSC0003DMG400016717	Solanum tuberosum	943	Chromosome 2:36899138-36906129	MGEEHLTFDPSDRAVEQAIVALKKGAHLLKYGRRGKPKFYPLRLSADEKFLIWYSGEKEN QLRLSSITNVIRGQSTVILQPEMESQCISLIYGNGERTLDLICKDQMQAETWFVGLRAVI SRTHHHRMVDSLKSKRGAHSCISSPAGYMRRKQNLGLSAKTIRLSQVRSLAGSPTQSFSE RCFTDGLSCTSESFFSESSLSNVMDNFTSCSSYFEPDDLSQTRASCAGTEIQTDMLAPLL PSSNESRPFGKNVLRDVFIWGEGAEGGCLGVGEVKLDGLSPKLLESTVMLDVQAISIGRS HASIVTKQGEVFCWGEGKNGRLGHKHDMDTARPKLVDSLNGVRVKSVSCGEYQTCALTFS GELYTWGDNSFCAELVGEEKKRSHWLPNRVCGS…
PGSC0003DMG400001512	Solanum tuberosum	382	Chromosome 2:38374216-38379572	MAVEQSSDMVETSAGNMQIRSGRYHTLLINDSAAYSCGSSLCGVLGHGPETTQCVEFTRI NFPVPVQVAQVSASHNHAAFVTGSGQVFTCGDNSSYCCGHSDTGRPIFRPRMVEALKNIP VKQVAAGLSFTMFLTRKGHVFTCGTNAHGQLGHGDTSDRPTPTCIELLASIGSIVQIAAG PSYALAVSDDGTLYSFGSGTNFCLGHGEQQNELQPRAIQSFKRKGINVARVSAGDEHVVA LDSTGYVYTWGKGYCGALGHDDEIDKTTPSHLTSLKSHLAVQVCASKRKTFVLVDNGSVY GFGWMGFGSLGFLDRGASDKVLKPRILESLRSHHISQISTGLYHTVVVTNCGRVFGFGDN ERAQLGHDAVRGCLEPTEMLHE
PGSC0003DMG401012656	Solanum tuberosum	391	Chromosome 2:40980786-40989077	MTSRNAVIAWGSGEDGQLGIGNNEEKEWACSIKALKSEKVSSVVAGSRNSLAICEDGKLF TWGWNQRGTLGHPPETKTENIPSQVKALANVKIVQAAIGGWHCLAVDDQGKAYAWGGNEY GQCGEEPERKDDTGTPVKRDIVIPKRCASKLSVRQVAAGGTHSVVLTREGQVWTWGQPWP PGDIKQISTPVRVQGLASVRLIAVGAFHNLALLDDGVLMAWGNNEYGQLGTGDTQPRSQP IAIQGLSGLTLVDIAAGGWHSAALTNEGEVYGWGRGEHGRLGFGDDKSSKMVPQKVQLLA GENIVQVSCGGTHSVALTHDGRMFSFGRGDHGRLGYGRKSTTGHPSEVPINIPPPSGDVS STEEERWCAKLVACGGRHTLASVEWQTFESE
PGSC0003DMG400001467	Solanum tuberosum	317	Chromosome 2:45335415-45340717	MRNKFYDICMLFQFIQVIRQVSCGAVHVVALSEEGLLQAWGYNEYGQLGRGVTSEGLQGP RVINGYAKFLDEAPELVKITQVSCGEYHTAAISEKGEVYTWGMGSVGQLGHCSLQSGDKE LLPRRVVSLDGICIKEVACGGVHTCAVTAKGALYAWGGGQAGQLGVGPLNGFFSCKLNES EMMLRNIPVLVVPDGVQLVACGHSHTLISAKDGRIHGWGYNCYGQAANEKSTYAWYPSPV DWCVGAVRKLAAGGGHSAVLTDACSLKELCEFRLAETVNPSNASVVEDVASRTGADALAR LCERLREHYYNDDEFGL
PGSC0003DMG400013453	Solanum tuberosum	1035	Chromosome 3:644699-651207	MGTDETTLIWYSRGSERNLKLSAVSKIIPGQRTPVFKRFLRPEKEYLSFSLIYNNGERSL DLICKDKIEAEIWIAGLKNIISAGQARSRRTRSDITDLQNSTPCGASLDFSQTISRDWTS ADPYGYETSSNVRCSDVGSERGNMQVRTSSDGFRISVSSTPSCSSGGSGPDDIESLGDVY VWGEIWCDGALKDGAGNPIPVKHDVLTPKPLESNVVLDVHQIACGVRHVALVTRQGEVFT WGEESGGRLGHGVERDFSRPKLVEFLAVTNVDFVSCGEFHTCAVSTMGDLYTWGDGTHNA GLLGHGNDVSHWIPKRVSGPLEGLQVLSVACGTWHSALATANGKLFTFGDGTYGALGHGN RVTVPYPKEVQSLNGLKTIKVACGVWHTAAIVE…
PGSC0003DMG400000601	Solanum tuberosum	400	Chromosome 3:56296018-56303865	MGKADYGQLGIPGSTGKFPSRVQGKITDCFIEEIACGSFHVVSLSSNSELYTWGKGGNGQ LGHGDNHDRNTPTLVEALKAKKVKDVVCGNNFTAAICLHREVSVADNSICAGCQSPFNLR RKRHNCYNCGLVFCTVCTSRRSVRASLAPKMNKPYRVCEDCFTKLNRGLDIGLTCLPPKA TIGSLQKNTGERRKETSPSKQKGLLSRLSSFNSFRSDDQRFRKNQKQDSNSDNVSPIPNG NTQSEVSQTSSRLLSFSSCPEKLSVSFVGSTSRSQAGSPASFESSSSNSVFLRSAFAAQA NHEVDLDDSKQTSDSLKKEISILKEQVEILTQRSLFLEAELEKKSTQLQEKTEEARIETD KNNAAKEVIKSLMTQVKGNTARAPQDGSAENLI…
PGSC0003DMG400000792	Solanum tuberosum	1126	Chromosome 4:58908299-58917686	MADLVSYGDADRDIEQALIALKKGAQLLKYGRKGKPKFYPFRLSNDELSLVWISSSGEKS LKLASVSRIIPGQRTAVFRRYLRPEKDYLSFSLIYNYGKRSLDLICKDKVEAEFWITGLK ALISSGQGGRSKVDGWSDGGLYFDDSRDLTSNSPSSSSVSATKEISSPDASLSSNPNTSP KSHQPYNFVQSERSHVALDQANMQNIQAKGSASDVFRVSVSSAPSTSSHGSAPDDCDALG DVYIWGEVICDNIVKVGPEKNSSTVSTRADVLVPRPLESNVVLDVHHIACGVKHAALVTR QGEIFTWGEESGGRLGHGVGKDVTQPRFVESLSLCNIDFVACGEFHTCAVTMAGELYTWG DGTHNAGLLGNGTDVSHWIPKRISGPLEGLQVA…
PGSC0003DMG400003721	Solanum tuberosum	89	Chromosome 4:70565806-70575276	MYLNLKMRRSKIVMMKVMTMRNNRMGGPSLPAGVEERLLAKLQLLKRVLVVEGVGLQQQT KAPHLKGKYRQGKGVGRGNRKSTAFLVKI
PGSC0003DMG401023061	Solanum tuberosum	1031	Chromosome 5:5479001-5487596	MADFQRSSLADRDTDQAIAALKKGANLLKYGRRGKPKFCPFRLSNDESAVVWYHDKEEKQ LELCHVSRIIPGQRTAIFQRYPRPEKEYQSFSLICNDRSLDLICKDKDEAEVWITGLKAI ITRGRSRRGKYDARSETVFSDSPHGQRVTTSTSSIDQGDNQRTESLPQSRLGKAYADIIQ YTAAGKSPTLVETGSFNLSSLSAGAVDNSNARSSTADTFRVSLSSALSSSSQGSCLEDFD NLGDVFIWGEGTGNGLLGGGKHRIGKSSGTRIDANTPKSLESSVVLDVQNISCGNRHAML VTKQGEAFSWGEEAGGRLGHGAETDVSHPKLIKNFKGMNVELIACGEYHSCAVTSSGDLY TWGDGAKSSGLLGHRSEASHWIPKKVCGLMEGL…
PGSC0003DMG400017638	Solanum tuberosum	397	Chromosome 5:6085496-6091892	MEETERIKSREEEEEEEEIWSWGAGTEGQLGTGKLQDEHKPQLIHSLSSFGPISHLSCGG AHVIALTPGGRVLTWGRGNSGQLGHGEMVNCLHPKSVESLEGAFITHASAGWNHSGFVSD TGCVFTCGDGSFGQLGHGDYISRCSPVQVLHFKARHVEQIACGMRHSLVLLKGDTEDLIY GFGSGKRGQLGISDDKQKSVSTPQVTLGFENVKIRSVNANGDHSTAISMNGHLYIWGRAF HGAPDVYTPRRVTADLLFSQVALGWNHALVLTGDGEVYMLGRYNYNVPTGAQKANGMKHI SEDEGVMQRVLDFNSKKVVQIGAGAEHSAVVTADDGSVMTWGWGEHGQLGLGDTNDQTSP RVVSLCNEQSRKPCVGRVYCGSGFTFVIRTYTL…
PGSC0003DMG400010739	Solanum tuberosum	360	Chromosome 5:11252622-11256056	MTQEQCHDLKLKCGGSWKLVLRFLLAGEACSRREKSHAVAGPGHSIAVSSKGVAYSFGSN SSGQLGNGTTEEEWRPHPIRSLQGIRVIQAAVGAGRTMLISDTGKVYAFGKESFGEAEYG IQGSKVVTTPQLVESLKDIFVVQAAIGNFFTAVLSREGRVYTFSWGNETKLGHQTEQADL EPRPLLGALENIPVVQIAAGYCYLLALACQPSGMSVYSVGCGLGGKLGHGTRTDEKVPRL IEQFQTLNIQPAVVAAGAWHAAVVGKDGRVCTWGWGRYGCLGHGNEDCESAPKVVEALSN VKAVYVATGDYTTFVVSDDGSVYSFGCGESSSLGHNTAAAEAQVWPSHNIVFSSTMRCGI
PGSC0003DMG400027194	Solanum tuberosum	336	Chromosome 5:48237444-48243983	MEVIEKEKLVYMWGYLPGAMPQRSPLLSPIIVDVPQQGIVNAGNYSWKDVCGGGCGFAMA ISDSGKIITWGSTDDLGQCYVTSGKHGEIPEPFPLPDEISIVKAAAGWAHCVAVTETGEV YTWGWKECIPSGKFLGEQAVDKEVSDGQSSFPAQQVSRHPQGSRSKVGAAPGIETRGGED GAKRRRVSSVKQPAESSSPGDEGPSALPCLVTLNPGLRIVSVAAGGRHTLALSDIGQVWG WGYGGEGQLGLGSRIRMVSSPHPVPCIDSSSLRKDRAMGLSHGCPGSEGQGLRVPGNYIK RIACGGRHSAVITGRCWSTVNFWLGIVWTVWSREYR
PGSC0003DMG400012425	Solanum tuberosum	482	Chromosome 7:53337606-53342592	MGDRLRSTSMEDLPVHLILEILLSGRLAVIDLISLELTSRTFRGTHGLFPKKFKSLVDYA AFQLCGLSSIYASLHCNAQEELLKRCNGNWKRLLRFLMAVEQSSDMVETSAGNMQIRSGR YHTLLINDSAAYSCGSSLCGVLGHGPETTQCVEFTRISFPVPVQVAQVSASHNHAAFVTG SGQVFTCGDNSSYCCGHSDTGRPIFTPRMVEALKNIPVKQVAAGLSFTMFLTRKGHVFTC GTNGHGQLGHGDTSDRPTPTCIELLASIGSVVQIAAGPSYALAVSDDGTLYSFGSGTNFC LGHGEQQNELQPRAIQSFKRRDINVARVSAGDEHVVALDSTGYVYTWGKGYCGALGHGDE IDKTTPSHLTSLKSHLAVQVCASKRKTFVLVDD…
PGSC0003DMG400002226	Solanum tuberosum	426	Chromosome 8:38840428-38844372	MSAAIDDLGSLWMWGNFPEPQKDKSIESEFSLTSSCNPIPIWNFHGHTVVKVACGNEHVV ALVTAREGYKGSDLVCYSWGGNSHGQLGLGDRQSRQYPEVIEPFNSDAPWTVYEVACGAF HTALLAQKSPSETLESVCWTFGQGDNGQLGQGTTQSMLSPEPVKGLPRNAFLISVDCGLF HTSVVSSAGDVWSWGMEKGLGLCPEASYSGPDAGDASLPLLIPCAGLYGPKFPEPVQVVC GAAHTILLADAGYKMWSWGRGWSGVLGNGKMIDCYSPTMALWPPLDADFREQSVKDGGDK SGAEKKPEDVVELERKLSMAAEDVRLLQSKLSLMERYASILHGATFGKPFEERDMPASLR GGGSFDIAKEWENMLESLDRGKLVRLEMFYRSM…
PGSC0003DMG400008894	Solanum tuberosum	258	Chromosome 9:1432637-1438173	MSENGGREEEEELKMEEQKKKYEVLMWGYLPGVLSHKSPLTSPVEVQLPDNGIDVQSWKD VCGGGCGFAMAISGSGKLITWGSADDQGQSYLTSGKHGETPEPFPLPTEDPIVKAAAGWA HCVSVTEKNDVYTWGWKECVPSSKVVANFVSGGSFEGDAIRKESVPTDQESPQSQGSKPI GGSVAHQDNKKPEETAKRRRTMTAKQELESPPLADESLSAPACIVELDPGVKITSVAAGG RHTLALSGHMKYEDMEEL
PGSC0003DMG400020969	Solanum tuberosum	78	Chromosome 9:8651343-8651976	MGFGSLGFLDRGASDKVLKPRILESLRSHHISQISTGLYHTVVVTNCGRVFGFGDNERAQ LGHDAVRGCLEPTEMLHE
PGSC0003DMG400021245	Solanum tuberosum	268	Chromosome 10:2665110-2669929	MLEVSLGWGHALALAKNGNLFGWGYYADGRIGKIGRELEISPLESNSTKLRSRGESSAIE AAAKSVMEAIEKEKDMPIIWEPGSIEELHELKVADVACGLDHSLVLCRNGTLFSGGSNVY GQLGRAIKDLGMQPVDINFLPLSIASGLGHSLAVCNDPSSEPTGNATSVVSWGWNKSSQL GREGPDNIPQVVEGLIGESPVSVSGGRAHSLALTAKKELWAWGCGRNGRLGLGSSADEAE PVFVEYLEGSEVIQAVAGLDHSLVLVGE
Potri.001G026900.v4.1	Populus trichocarpa	1090	Chromosome 1:2009304-2020484	MATLEPALRVGPLERDVELAITALKRGAQLLKYGRRGRPKFCPFRLSNDESALIWISGKE EKHLKLSHVSRIIPGQRTPIFQRYPRPEKEYQSFSLIYNDRSLDLICKDKEEAEVWFTGL KALISHHQLWKKREETRNDGLLSEANSPRAYTLRSSPLSFAFGSDDSSMKDGTDPLRLRT PYDSPPKAGLEKALSDAVYTVPPKVLFPLESACGPGSDETTGRMKNTNTEAFRVSLSSAV SSSSQGSGRDDNDALGDVYIWGEGTGEGILGGGVHKSGGSDIQMDSFVPKALESAVLLDV QAIACGRQHAALVTKQGEVFSWGEELGGRLGHGVDSDVSHPKFVDGLKNFNVELVACGEY LSCAVTLSGDLYIWGGNAYNFGLLGCGSEATQW…
Potri.001G276900.v4.1	Populus trichocarpa	1107	Chromosome 1:29082711-29091532	MLRSDRMASDLSRTGPVERDMEQQAITALKKGAYLLKYGRRGKPKFCPFRLSNDESVLIW FSGKEEKHLRLSHVSRIISGQRTPIFQRYPRPEKEYQSFSLIYNDRSLDLICKDKDEAEV WFSGLKALISRSHHRKSRTESRSDGILSEVNSPRTYTRRSSPLNSPFGSNDSLQKDADHL RIHSPYESPPKNGLDKTFSDVVLYAVPPKGFFPSDSASGSVHSLSSGGSDSVHGHMKAVA MDAFRVSLSSAVSSSSQGSGHDDGEAMGDVFIWGEGTGDGVLGGGTHRVGSFFGVKMDSL LPKALESAVVLDVQNIACGGQHAALVTKQGEIFSWGEESGGRLGHGVDSDVLHPQLIEAL SNTNIEFVACGEYHTCAVTLSGDLYTWGDGTYN…
Potri.001G402800.v4.1	Populus trichocarpa	492	Chromosome 1:42857754-42863571	MANRYRLASIEDFPSHLIFEILTIGRLSAADLVCLELTSRTFGASHGLYPQKFRSLVDFA AHQLCVSHRVYGGMGWNAQKELFDRCGGNWKRVLRFLQAVEESSGMVKTSACNMQVTTGR YHTLLIRDSSVYSCGSSLCGVLGHGAETTQCVAFTRIRFPSLANVVQVSASHNHAAFVLQ SGEVFTCGDNSSFCCGHKDTNRPIFRPRLVEALKAVSCKQVSVGLNFTVFLTRQGQLYTC GSNTHGQLGHGDTLDRPTPKIIELLEGIGPVVQIAAGPSYVLAVTDNGVVYSFGYGSNFC LGHGEQHDEFQPRAIQTFRRKDIHVVHVSAGDEHAVALDSSGFVYSWGKGYCGALGHGDE IDKTLPSLVNCLKSRLAVQACARKRKTFVLVDD…
Potri.002G026600.v4.1	Populus trichocarpa	540	Chromosome 2:1765217-1772134	MSTVEAEKKAEEEKKAEEKGGELLFCGATCWDIIGRKKGAQEGNLVSPTRLRPLVGVNIR FVASGSASCHCVALDVEGRCYTWGRNERGQLGHGDTIQRDRPTVVSELSKYKLIKAGAGR SHTVVVTEDGLSLAFGWNKHGQLGSGSARNEIESSPVRCLVSDVKTTACGADFTVWLSSV EGASILSAGLPQYGQLGHGTDNEYNTKDSSVRLAYEAQPRPRALTALARETIVKVACGTN HTVAVDSNGYVYTWGFGGYGRLGHREQKDEWVPRRVDVFSKHNVLPPDAVISAGSVNSAC TAGGGQLYMWGKIKNTGDDWMYPKPLMDLSGWNLRCMDSGNMHHFVGADNSCISWGHAQN GELGYGPSGQKSSAVPKKVDILEGMHVIGVACG…
Potri.002G070300.v4.1	Populus trichocarpa	1114	Chromosome 2:4922119-4929087	MADLVSYGNAERDIEQALIALKKGSQLLKYGRKGKPKFCPFRLSNDETTLIWISSSGERS LKLASVSKIIPGQRTAVFQRYLRPEKDYLSFSLIYNNGKRSLDLICKDKVEAEVWIAGLK ALIISGQGGRSKIDGWSDGGLYLDDGRDLTPNSASDSSVSISRDISSPEVSVNFNPNTSP KNFQLESSPHSDRSHVASENTNMQVKGSGSDAFRVSVSSAPSTSSHGSAPDDCDALGDVY VWGEIICDNAVKVGADKNATYLSTRADVLLPRPLESNVVLDVHHIACGFRHAAMVTRQGE VFTWGEESGGRLGHGVGKDVIQPRLVESLAMTTVDFIACGEFHTCAVTMAGEIYTWGDGM HYAGLLGHGTDISHWIPKRISGPLEGLQVASVT…
Potri.003G197600.v4.1	Populus trichocarpa	1059	Chromosome 3:19963571-19972452	MAALEPTLRVGPLERDIELAITALKRGTQLLKYGRRGKPKFCPFRLSNDESVLIWISGKE EKHLKLSHVSRIIPGQRTPIFQRYPRPEKEYQSFSLIYSDRSLDLICKDKEEAEVWFTGL KALISNRQIWKKREETTNDGLLSEANSPRAYTIRSSPLSFAFGSDDSSLKDGMDPLRLRT PYDSPPNTGLEKALSDVVYTVPPKVLFPLESACAPAQSQLLGGSDETTGRAKVTNTDNFR VSLSSAVSSSSQGSGRDENDALGDVYIWGEGTGDGILGGGVHRIGGSGVQMDSFVPKALE SAVLLDVQAIACGRQHAALVTKQGEVFSWGEELGGRLGHGVDSDVSHPKFVDGLKNFNVE LVACGEYHSCAVTLSGDLYIWGGNAYNFGLLGC…
Potri.004G000600.v4.1	Populus trichocarpa	447	Chromosome 4:62405-67340	MTKTMLPRCLIRQRLTLNRHFSSLSNTTKVPVLYKSPQINESNHNDTITLQLFSWGRGAS GQLGGGIEEIRLYPAPVANLQLPPSSFTLSPTPGQLVDNNNKKGVTEVGISCGLFHSAIL ADGHFWMWGKGDGGRLGFGHENPAFLPTLNPFLDSVRSIALGGVHSAAITSLGHIFTWGY GGFGALGHSVYHRELFPRLVEGSWDGKIRCISTSGTHTAAVTESGEVYTWGREEGDGRLG LGPGRGPNEGGGLSIPCKVKTLPVPVATVYCGGFFTMVLTEEGQIWNWGANSNYELGRGD KVGGWRPKPIPSLEDARIIQIAGGGYHCLALTDEGKVLSWGFGGHGQLGHSSIQSQKIPA VIDALADQCVIYIACGGSSSAAITDKGKLYMWG…
Potri.004G080900.v4.1	Populus trichocarpa	1068	Chromosome 4:6674072-6680504	MGEESLTTVPFDRTVEQAILAMKKGAQLLKCGRRGKPKFCPFRLSTDEKYLIWYSGQEEK QLRLSLVTTIVPGQRTRQLQPDKENQSFSLIYTNGDHSSSLDLICKDNAQADSWFIGLRA VISKCHHSRPFCALKNHRVAQSCVNSPAGFIRRKHNLGILEDDTELSQVHSLYGSPMQSI SDRGFSDGLSLSSDSLCFSEASLPLLQTVEDFLIPHTPNAEPQNIKKNGSDNGFAEFQKN MCHRIIGSNHRSQRTEKNDVLKDVLIWGEGAGGGNIGCVSNHFGYHSTLQVDSLLPKLLE PTVMLDVRNISLGRNHAALITKRGEVFCWGEGSRGKLGHKVDMDVSSPTIVESLDGFLVK FVACGEYQTCALTDSGELFVWGENKYGGNLVCE…
Potri.004G101800.v4.1	Populus trichocarpa	389	Chromosome 4:8897446-8905676	MATESSVIAWGSGEDGQLGIGNNEDKEWVCVVKALEPYKVRSVVAGSRNSLAICDDGKLF TWGWNQRGTLGHPPETKTENIPSQVKALANVNIVQAAIGGWHCLAVDDQGRAYSWGGNEY GQCGEEPERKNDTGRPLRRDIVIPQRCASNLVVRQVAAGGTHSVVLTREGHVWTWGQPWP PGDIKQISVPVRVQGLERVRLIAVGAFHNLALQEDGTLWAWGNNEYGQLGTGDTQPRSQP ILVQGLSGLNLVDIAAGGWHSTALTDDGEVYGWGRGEHGRMGFGDNDKSSKMVPQKVNLL AGEDIIQVSCGGTHSVALTRDGQMFSFGRGDHGRLGYGRNVTTGQPMEVPLDIPPPKKLR DNGDEGHWIAKLVGCGGRHTLAIVEMAGT
Potri.005G071000.v4.1	Populus trichocarpa	419	Chromosome 5:4628265-4638413	MRKNSVLIGGGLGYCYKRWMSSSSSKGRKRSAAVWGNGDYGRLGYGNLDSMWRPKLMNSS SFHNSNLKSISCGGAHTLFLTETGRVYATGLNDFGQLGVSNNTTYCMEPLEVSGLKKEIV QISAGYHHSCAITVDGELYTWGKNSNGQLGLGKKAENVVPVPTKVECLSGINIKMVALAS EHSIAVTDGGQALSWGGGGSGRLGHGHQSSLLGFFRSSSEYTPRHIKKLEGVKVKNIAAG LLHSACIDENGSVYIFGEKAVDKLAFGDANNATTPSMIGKLPYSQEVACGGYHTCVITSG GELYTWGSNENGCLGNGSIDVLHIPERVEGPFLRSPVEKVSCGWKHTAAISEGNVFTWGW GGSHGTFSEDGLSSGGQLGHGDDFDYVNPTLVA…
Potri.005G190000.v4.1	Populus trichocarpa	1114	Chromosome 5:19751839-19758463	MADLVSYGNAERDIEQALIALKKGSQLLKYGRKGKPKFCPFRLSNDETTLIWISSGGERS LKLASISKIIPGQRTAVFQRYLRPEKDYLSFSLIYNNGKRSLDLICKDKVEAEVWIAGLK ALISSSQGGRSKIDGWSDGGLYLDDGRDLTSNSASDSSVSISRDISSPEISVSLNPNTSP KNFWPESSLHSDRSHVASENTNMQVKGSGSDAFRVSVSSAPSTSSHGSAPDDCDALGDVY IWGEVLCSVKVGADKNTSYLSTRADVLLPRPLESNVVLDVHHIACGVRHAAMVTRQGEVF TWGEESGGRLGHGAGKDVIQPCLVESLAATTVDFVACGEFHSCAVTMAGELYTWGDGTHN AGLLGHGTDVSHWIPKRISGPLEGLQVASVTCG…
Potri.005G236000.v4.1	Populus trichocarpa	539	Chromosome 5:23398055-23405077	MSAVEAEKKAAEETKVEEKGGELLFCGATCWNVVGRKKGAQEGNLVSPSRLRPLVGVDIR VVASGSASCHCVALDVEGRCYTWGRNERGQLGHGDTIQRDRPTVVSELSKYKLIRAGAGR SHSVVVTEDGLSLAFGWNKHGQLGSGSARNEIESSPVRCLVSDVKTTACGADFTVWLSSV EGASILSAGLPQYGQLGHGTDKEYNTKDSSVRLAYEAQPRPRAIASLAGETIVKVACGTN HTVAVDSNGYVYTWGFGGYGRLGHREQKDEWVPRRVDIFTKHNVLPPGAVISAGSVSSAC TAGGGQLYMWGKIKNTGDDWMYPKPLMDLSGWNLRCMDSGNMHHFVGADNSCISWGYALN GELGYGPNGQKSSAVPKKVDILEGMHVIGVACG…
Potri.006G089901.v4.1	Populus trichocarpa	105	Chromosome 6:6855021-6856308	MAGHKTIQFLHFCGNQFAQLGTGSDQGESIPRLLDAPCLESKQAKMVSCGARHSAILTED GQVFSWGWNKHGQLGVGDSMDRCRPKSVACGWWLTLLLAETPLRS
Potri.007G100200.v4.1	Populus trichocarpa	446	Chromosome 7:12479725-12489510	MKSKMVEDEGAASGSEVSGPIRQVILISAGASHSVALLSGNIVCSWGRGEDGQLGHGDAE DRPTPTQLSTLDGLDIISITCGADHTTSYSESRMEVYSWGWGDFGRLGHGNSSDLFTPQP IKALHSLKIRQIACGDSHCLAVTMDGEVQSWGRNQNGQLGLGTTEDSLVPQKIQAFQGVS IKMVAAGAEHTAAVTEDGELYGWGWGRYGNLGLGDRNDRLVPEKVSLVNGDKMIMVACGW RHTISVSSSGGLYTYGWSKYGQLGHGDFEDHLTPHKVEALRDSYISMISGGWRHTMALTS DGNLYGWGWNKFGQVGVGDNIDHCSPVQVKFPHEQKVVQISCGWRHTLAITERQNVFSWG RGTNGQLGHGESMDRNLPKIIEVLSADGSGGHQ…
Potri.008G059800.v4.1	Populus trichocarpa	483	Chromosome 8:3582048-3588214	MNGERKEEGVVNMDVHNEKLVYMWGYLPGALPQRSPILSPLAVRSTVYAWKDVCGGGCGF AMAISESGKLITWGSTDDLGQSYVTSGKHGETPEAFPLPTEASIVKAAAGWAHCVAATGN GEVYTWGWKECIPSGKVFSDPSGAGGMEKDVFERQNLFFTEQGSPRSQGPRSSGGSGTLS GLDGRGSKDESTKRRRISSAKQAAESSSTGDETPSAFPCLVTLNPGVRIVTVSAGGRHTL TLSDIGQVWGWGYGGEGQLGLGSRIRMVSSPHPIPCIDSSYGKERDAVLSRGGMTSEGQG FRVPGTYVKGIACGGRHSAVITDAGALLTFGWGLYGQCGQGSTDDELSPTCVSSLLGIRI EGVAAGLWHTVCVSADGDVYTFGGNQFGQLGTG…
Potri.008G167500.v4.1	Populus trichocarpa	1100	Chromosome 8:11561814-11569813	MADLVNYGNPERDIEQALVTLKKGTQLIKYSRKGKPKFRAFRLSPDETSLIWLSHGQEKN LKLSSVLRIIPGQRTAVFRRYLRPEKDYLSFSLLYNNGERSLDLICKDKVEAEVWLAGLK ALIGKNHNRRTRSNISDFQLTDGELYQNGRPFGATLEFTSSLARGRVSIDLGSRDNPLDL RSSDVSERSSMQLRASTGGDFRISVSSTPSCSSAGSGPDDIESLGDVYIWGEIWSDGVFP DGSVSSVPTKNDVLTPKPLESNVVLDVHQISCGVRHVALVTRQGEVFTWGEESGGRLGHG IEDHFTHPKLVESLAVTNIDYVACGEYHTCAISTSGDLFTWGDGSNNSGLLGHGTDVSHW IPKRVSGPLEGLQVLSIACGTWHSALATSNGKL…
Potri.009G071800.v4.1	Populus trichocarpa	1104	Chromosome 9:7059603-7068055	MLRGDRMASDLGRTGPVERDIEQAITALKKGAYLLKYGRRGKPKFCPFRLSNDESVLIWF SGKEEKHLRLSHVSKIISGQRTPIFQRYPRPEKEYQSFSLIYNDRSLDLICKDKDEAEVW FSGLKALISRSHHQKWRTESRSDGIPSEANSPRTYTRRSSPLNSPFGSNDGSQKDADHHR LHSPYESPPKNGLDKAFSDVVLYAVPPKGFFPSDSASGSVHSLSSGGSDSVHGHMKAMAV DAFRVSLSSAVSSLSQGSGHDDGGALGDVFIWGEGMGDGVLGGGTHRAGSYFGVKMDSLF PKALESAVVLDVQNIACGGQHAALVTKQGEIFSWGEESGGRLGHGVDSDVMHPKLIDALS NTNIELVACGEYHTCAVTLSGDLYTWGDGTYNF…
Potri.010G199100.v4.1	Populus trichocarpa	482	Chromosome 10:19177121-19183311	MNGEGKEEAVKMEVNNERLVFMWGYLPGALPQRSPISSPLAVRSTVYAWKDVCGGGCGFA MAISESGKLITWGSTDDLGQSYVTSGKHGETPEAFPLPTEASIVEAAAGWAHCVAATDTG EVYTWGWKECIPSGKVFGDPSGAGGSAKDAFERQNLFFTEQVSPRSQGSRSSSGSGTFSG VDGRGSGDESTKRRRIASAKQAAESSSAGDETLSALPCLVTLNPGVRVATVAAGGRHTLA LSDIGQVWGWGYGGEGQLGLGSRIRMVSSPHPIPCIDSAYGKDRAVVLSRGGMTSEGQSF RVPGSHVKGIACGGRHSAVITDAGALLTFGWGLYGQCGQGSTDDELSPTCVSSLLGIRIE AVAAGLWHTVCVSADGDVYSFGGNQFGQLGTGG…
Potri.011G121900.v4.1	Populus trichocarpa	492	Chromosome 11:15233740-15239374	MADKNRSVSIEDLPSHLIFEILTTGRLSAVDLACLELTSRTFGGSHGLYPQKFRSLVDFA AYQLCVSHRVYSGMGWNAQKGLFGRCEGNWKRVLRFLQAVEESSGMVKTSASNMQVTTGR YHTLLIRDSSVYSCGSSLCGVLGHGAETTQCVAFTRIRFPSLAYVIQVSASHNHAAFVLQ SGEVFTCGDNSSFCCGHNDTNRPIFRPRLVEALKGVPCKQVAVGLNFTVFLTRQGQLYTC GTNTHGQLGHGDTQDRPTPKIIELLEGVGSVVQIAAGPSYVLAVTDNGVVYSFGSGSNLC LGHGEQHDEFRPRAIQTFRRKDIHVVHVSAGDEHAVALDSSGFVYSWGKGYCGALGHGDE IDKTLPALVNCLKSHLAVQVCARKRKTFVLVDG…
Potri.012G018600.v4.1	Populus trichocarpa	432	Chromosome 12:2014526-2018815	MCQKRAIFKPMAPEERQDLKQRCGGSWKLVLRFLLAGEACCRRERSQAIAGPGHSIAVTS NGAVYSFGSNSSGQLGHGTTEEEWRPRQIRSLRGIRIIQAAAGPGRTMLISDAGRVYAFG KDSFGEAEYGAQGSKMVTTPQLVESLKNIFVVQAVIGNFFTAVLSREGRVYTFSWGNDGR IGHQTEPNDVEPHPLLGALENIPVVQIAAGYCYLLALACHPSGMSVYSVGCGLGGKLGHG SRTDEKYPRLIEQFQLLNLQPMVVAAGAWHAAVVGRDGRVCTWGWGRYGCLGHGNEECES VPKVVEALSKVKAVNVATGDYTTFVVSDEGDVYSFGCGESASLGHNAAADEQGNRHVNVL SPELVTSLKEVKERVVQISLTNSIYWNAHTFAL…
Potri.013G055300.v4.1	Populus trichocarpa	1075	Chromosome 13:4027301-4036500	MEVLVSPQGQKYNLQTAAQKFSSGGSQKDLWHVVREGSLADVDLALALHKKNGGNINARN VFGLTPLHIATWRNHIPIVKRLLLAGADPDARDGESGWSSLHRALHFGHLAVASILLQSG ASTTLEDCKSRTPVDLLSGPVLQVIRDGYNSVATEVFSWGSGANYQLGTGNTHIQKLPCK VDALHGSFVKLVSAAKFHSAAVSASGEVYTWGFGRGGRLGHPEFDIHSGQAAVITPRQVT SGLGSRRVKAIAAAKHHTVLATEGGEVFTWGSNREGQLGYTVDTQPTPRRVSSLRSRIVA VAAANKHTAVVSDSGEVFTWGCNREGQLGYGTSNSASNYTPRAVEYLKGKVLTGVSVAKY HTIVLGAGGEVYTWGHRLVTPRRVVIARNLKKS…
Potri.014G198300.v4.1	Populus trichocarpa	445	Chromosome 14:12821307-12823302	MLRIRRVLKEKKLLNLIARSSRTRWMSSGTEVMSFGDGSHGALGLPTSLIGHGMDAYEPT PVTGLPSDITSVSAGHYHSLAVTSHGQLWAWGRNHEVQLGRGLLSPRDTWNEPKRVEGLD QVQVTAAFASGVVSAAIGDDGSLWVWGKSKRGQLGLGKGITEASVPSKVEALEGQKIAKV SFGWGHTLAQTVEGKLFGWGYLADGRLGKMGGLVEASPLDSSMNVVKHEVITQSTVEVAE RLVLEGMEKEKDMPIVWDPCSVEELKGVEVVDIACGLDHSLVLCRDGTLLSSGSNVYGQL GRANHDMGFFPVDISFPALAIASGLGHSLAICQAKSPEGKGDATSIVSWGWNQSSQLGRP GPENVPMEVEGLAGETAILVSGGRVHSIAVTSK…
Potri.015G009400.v4.1	Populus trichocarpa	464	Chromosome 15:606110-610436	MSILQATCSFFRQPASFAPDYELSMSELAALDMCQKRAIFKPMTPEERQDLKQRCGGSWK LVLRFLLAGEACCRRERSQAIAGPGHSIAVTSNGVAYSFGSNSSGQLGHGTTEEEWRPRQ IRSLQGIRIIQAAAGPGRTMLISDAGEVYAFGKDSFGEAEYGVQGTKTVTTPQLVESLKN IFVVQAAIGNFFTAVLSREGRVYTFSWGNDGKLGHQTEPNDVVPHPLLGALENIPVVQIA AGYCYLLALACQPSGMSVYSVGCGLGGKLGHGSRTDEKYPRLIEQFQLLNLQPMVVAAGA WHAAVVGRDGRVCTWGWGRYGCLGHGNEECESVPKVVDALSKVKAVHVATGDYTTFVVSD DGDVYSFGCGESASLGHNGDGDGQGNRHTNVLS…
Potri.015G107000.v4.1	Populus trichocarpa	398	Chromosome 15:12540421-12543937	MEEAKRDEEESKQQQIWSWGAGTEGQLGTGKLEDEYLPQLLHLPFLSSAESISTLACGGA HVIALTSGGRVFTWGRGTTGQLGHGEMLNSLHPKPVSSLQSCVITHVSAGWSHSGFVSDI GLLFTCGDGSFGQLGQGNYRSQSTPVKVDYFANNFVNQIACGMRHSLVLLNGNQVYGFGS GKRGQLGISRDKTKSINLPQVTCGLEDVQIVSISANGDHSAAISADGHLYTWGRGFAGAS DANFPQLSLSSLRCTKAALGWNHGLLLTGDEEVLMLGGNYHGVLCDLEKMSAVKHRPEDS PGTALNEVIGLDGVKVVKIAAGAEHSALVTVDGAIKTWGWGEHGQLGLGNTNDQTIPQTV SLIPDIQNKEASLNVYCGSGFTFAIRSLSVNPD…
Potri.016G101700.v4.1	Populus trichocarpa	476	Chromosome 16:10327246-10331410	MAVNDRNDKEQEDGKMEEGKKATVYMWGYLPGVSPEKSPILNPISVNYPDADDSWKDVCG GGCGFAMAISEGGKLVTWGSADDENQSYVTCGKHGETPEAFLLPSEASILKAAAGWAHCV SVTDTGELYTWGWKECVPLGKFPRDGASWGALQKDNAAKQNVLSTEQVSSASSDDKRNGE EIVKRRRVSLKEENENSEYGDEYFTVTPAIVSLGPGVRITSVAAGGRHTLALSDTGQVWG WGYGGEGQLGLGSRVKMVSSPHLIPFTEQPTTGKHRSSVVHNGSTNLPAQVSNFPGSYVK EIACGGRHSAVVTDAGTLLTFGWGLYGQCGHGSTNDQLRPTSLPSLSGIQIERIAAGLWH TMCITIDGRVYVFGGNQFGQLGTGASQGETLPR…
Potri.017G099900.v4.1	Populus trichocarpa	504	Chromosome 17:11164854-11170787	MKFQSVSFWVYLLVLLLGVFKRRDRIEMDINEIVGETKRSVNFPTKSAIYVWGYNQSGQT GRKGKDGQLRIPKQLPPELFGCPAGANARWLDIACGREHTAAVASDGSLFTWGANEFGQL GDGTEDSRKYPKKVKQLETEFVKSVSCGAHCTAAIAEPRQNDGTILSRLWVWGQNQGSNY PRLFCGAFSPNTIICQVSCGAVHVVALSEDGLLQAWGYNEYGQLGRGFTCEGLQGARVIN AYAKFLDEAPELVKITQVSCGEYHTAAISEKGEVYTWGLGNMGQLGHTSLQSGDKELLPR RVVALDGIFIKDVACGGVHTCAATQKGALYAWGGGQAGQLGLGPQTGSFSFIPSESESFL RNIPALVVPTDVQHVACGHSHTLVSMRDGRIHG…
Potri.017G113200.v4.1	Populus trichocarpa	392	Chromosome 17:12063330-12068600	MATESSVIAWGSGEDGQLGIGNNEEKEWVCIVKALEPYKVRSVVAGSRNSLAICDDGKLF TWGWNQRGTLGHPPETKTENIPSQVKALANVNIVQAAIGGWHCLAVDDQGRAYAWGGNEY GQCGEEPERKDDTGRPLRRDIVIPQRCASKLVVRQVAAGGTHSVVLTREGHVWSWGQPWP PGDIKQISVPVRVQGLERVRLIAVGAFHNLALQEDGTLWAWGNNEYGQLGTGDTQPRSQP ITVQGLSGLTLVDIAAGGWHSTALTDDGEVYGWGRGEHGRLGFGDNDKSSKMVPQRVNLL VGEDIVQVSCGGTHSVALTRDGRMYTFGRGDHGRLGYGRKVTTGQPMEVPIDIPPPKNLT DSGDAGRWIAKLVASGGRHTLAIVEWHTGDSK
Potri.017G139600.v4.1	Populus trichocarpa	1082	Chromosome 17:14052586-14059375	MGEESLTTVPFDRTVEQAILAMKKGAHLLKCGRRGKLKFCPFRLSTDEKYLIWYSGQEEK QLRLSLVVKIVTGQRTRQLQPDKENQSFSLIYTNGDRARSLDLICKDKAQADSWFIGLRA VISRCHRSRPICVLKNHRGAQSCVNSPAGFIRRKHNLGILEDDTELSQVRSLSGSPTQSL SDRGISDGLSLSSDSLFFSGSSLPQMQNVEDLLVSYIPNVEPQNLKKNGSDTAYSEFQKN TCHRVIGLNHGSPRTEKKDILKDVLIWGEGVEVGNIGCVDNQFGYHNTKQVDALLPKLLE STVMLDVTNISLGRKHAALITKRGEVFCWGEGSRGKLGHKVDMDVSSPKMVESLDGVHVK SVACGEYQTCALTDSGELYAWGENKYGANLGCE…
Potri.018G044400.v4.1	Populus trichocarpa	561	Chromosome 18:3730387-3733910	MEGNTALSGKVVSVATGEAHSLILTGDGRVYSWGKGMFGRLGTGSEVDELFPVQVKFETC VEKRLNFVGVAAGAYHSLALADDGSVWCWGYNIYGQLGVSGENYSMPHLMDQFLELGSLG SLIDHSETKSEGPLKICSIKAGGMMSLAIDDHGALWMWGNCPQQRNKTGSSISFESSFIP IPVRDFHGHSVVKVACGSEHVVALVSAGETYKGEDLVCYSWGNNNHGQLGLGDRESRVHP EIVEMFNKDSSWDVYEVACGAYHTALLTRKRRTVDPLESVCWTFGLGDNGQLGHGTTQSV LKPEPVKELPGQAYLISVDCGLFHTSVVSSVGDVWSWGMEKGLGLCPDASFTGTDAGDAA SPLLMSGYGVDGPIFHNPIQVACGAAHTVLVAN…
Potri.T124906.v4.1	Populus trichocarpa	1099	scaffold_67:67272-76459	MAALEPTLRVGPLERDIELAITALKRGTQLLKYGRRGKPKFCPFRLSNDESVLIWISGKE EKHLKLSHVSRIIPGQRTPIFQRYPRPEKEYQSFSLIYSDRSLDLICKDKEEAEVWFTGL KALISNRQIWKKREETTNDGLLSEANSPRAYTIRSSPLSFAFGSDDSSLKDGMDPLRLRT PYDSPPNTGLEKALSDVVYTAPPKVLFPLESACAPAQSQLLGGSDETTGRAKVTNTDNFR VSLSSAVSSSSQGSGRDENDALGDVYIWGEGTGDGILGGGVHRIGGSGVQMDSFVPKALE SAVLLDVQAIACGRQHAALVTKQGEVFSWGEELGGRLGHGVDSDVSHPKFVDGLKNFNVE LVACGEYHSCAVTLSGDLYIWGGNAYNFGLLGC…
UGT74BL2	Malus domestica		MENQKGQVIVVAYPAQGHINPLLQFAKRLASKGLKTTLATTPYTIKSIYAPTVRIEPISDGYNQSGFNQAPSLAAYLDSFKTVGSKTLAELILKLNASAGSPPVSCIVYDSLFPWALDVAKEFKIYGAVFLTVSASVCSMFWRVVNRRQSLLMLQETDDDRGLVKMPGLPPLAPSELPSFLSQPESETHSPYLAVILEKFSKLEENDWVFCNSFQELETELLDEMLGLWPLVMVGPMVPSAYLDQQMEGDIAYGASLWEPKADQCMKWLEEKALKSVVYVSFGSMAEIAAKQVEEIAWGLKASGLNFLWVVKGPEGKLPDEFLESVGQAGLVVPWCNQLEVLGHRSVGCFVTHGGWNSTLEGLSLGVPMVVMPQWSDQPTNAKFVELWGVGVRVKKNEE…
UGT83L3	Malus domestica		MSSPHILAIPVPAQGHVIPMMALSQCLVNHGFKVTFVNTDFNHNRVANALPDGQSHMTKDRIDLVSIPDGLEPGEDRRDLGLLTEAMRRVMPGKLEELIEKINGGDDEKITCVIADQGIGWALEVAAKMKIKAVAFWTASAAVLALKLNIPKLIDEGIIDNDGTVLKSQAIQLAPNMPAIKTADFVWACIGNETTQKIMFQFMVRSIKAVQVADWILCNSAYGLEPAAFTFAPEIFPIGPLLASSRLENSAGNFWQQDSTCLQWLDQQLPSSVIYVAFGSFTIFNQTQFLELALALELSERPFLWVVRPDITDTTSDPYPEGYKERVASRGQMVSWAPQQKVLAHPSIACFLSHCGWNSTLEGLSNGLPFLCWPYFADQFTNESYICDVWKVGLKFEKN…
UGT707A5	Oryza sativa		MATLAPALVLLPEWGSGHLMSMLESCKRVLLAGAGGGREFSITLLVMRPPTDEAGSEVEAHVRREAASGLDIRFHRLPAVDPPADAAGVEEFIARYIHLHAPHVRDAVAGMGRPVAALVLDMFAAPMVDVARDLGVPSYVFMSSTGAMLALMLHLPVLHDRVAVEFHEVDGEVDVPGLPPLPPASMPCPVVDKKSPNYTWFVRLGDRFMDATGIIANTADELEPGPLAAIADGRCVPGRAAPPVYPIGPVLSLGGNDKRDSSEPPHECIAWLDGQPPASVVFLCFGSMGWFEAAQVVEITAALERSGHRFLWVLRGPPPAAESGTGAPDGSEHPTDANLDELLPEGFLERTKGRGMVWPTWAPQKEILAHPAIGGFVTHGGWNSVLESLWHGVPMAPWP…
UGT93B6	Oryza sativa		MAAKGNPADAVAIVAVPFPAQGHLNQLLHLSLQLASSSHGLTVHYAAPAPQLRQARARVHGWDDKALLSVQFHDLGVSTYVSPPPDPTADAPFPSHLMPLWEAYTADARAPLSALLGELSASYRRVVVICDIMNSFAVKEAARLPNGEAFVCNCVAVSSATGSIDPGHRLLRENGLRFIPMDTYLTKEFMDYEQQRARAAQSISSCAGILANACRALEGEFIDVFAERLDASSKKLFAIGPLNPLLDTGALKQGRRRHECLDWLDRQPPESVLYVSFGTTSSLRVEQVAELAAALRGSKQRFIWVLRDADRGNIFAGSGESESRYAKLLSEFCKETEGTGLVITGWAPQLEILAHGATAAFMSHCGWNSTMESLSHGKPILAWPMHSDQPWDAELVCNY…
UGT85AP26	Malus domestica		MKDIRLKELPTFFRTSDPDDIMFNFIMESTDRAHKASAVVLHTFDTLEPDVLGALSSMLPLVYPIGPLQLHLNQIPEHPLNIGYSLWKEETECLDWLNTKAPNSVVYVNFGSITVTTPEHLVEFGWGLANSKVPFFWVIRPDLVIGQSALLPAEFLAETKERSLIASWCPQEQVLNHPSVGGFLTHSGWNSTMESLTAGVPMLCWPFFGDQQMDCRYSCNEWDIGLEISNDVKRDEVERLVKELMDGQKGKKMKNKAMMWKKLAEEVTSPHGSSSKNLAMLVNQVLLRKT
UGT86B5	Oryza sativa		MGQQQPQDAVAANGNGGGKRPHAVVIPYPLQGHVIPAVHLALRLAARGFAVTFVNTESVHRQITSSGGGHGVGGGDDIFAGAGGGAMIRYELVSDGFPLGFDRSRNHDQYMEGVLHVLPAHVDELLRRVVGDGDAAAATCLVADTFFVWPATLARKLGVPYVSFWTEPAIIFSLYYHMDLLTKNGHFNCKEPRKDTITYVPGVEAIEPGELMSYLQDTDTTTVVHRIIFRAFEEARGADYVVCNTVEELEPSTIAALRRERPFYAVGPILPAGFARSAVATSMWAESDCSRWLAAQPPRSVLYVSFGSYAHVTRRELHEIARGVLASGARFLWVMRPDIVSSDDPDPLPDGFAAAAAADGRGVVVPWCCQVEVLAHPAVAAFLTHCGWNSILESAWAGV…
UGT709A17	Oryza sativa		MATAHVLVFPAPAQGHLNCFLHFATALLRAGLHVTFLHTHHNLRRLGAAAAAAAAISPRLRFLSVPDGLPDDDPRRVDGLPELMEGLRTTGSAAYRALLASLVVRAAAYGRASSPTAYCRSPSTSPRSSACRRSHSGRLIELGELPFPGRGGDDGLDERVRGVPGMESFLRRRDLPIQCRHLAATTTHGDPLLTSVVAATAHSRNARALLNTAISLEHPALTHLARHMRDVFAIGPLHAMSPAPAAATSLWRHDDGCMAWLDSQPNQSVVYVSLGSLTVISHEQFTELLSGLLAAGYPFLWVLRPDCEDDPLDQLNKPLNTDMAGNNHDDALLRQALLDVAGAGACVVPWAPQRDVLRHRAVGCFLTHSGWNSTAEGVAEGVPMVCWPFFADQQINSRL…
UGT76Z1	Punica granatum		MEQRKGRRLVLFPMPLQGHINPMLQLAQILHSKGFSITVIHTNFNSPNASNYPHFTFHPIPDRLDQSDPAMPSNIGSLLSHLTTMCEGPFEDCLRKLMLDETDEPIGCLVSDALFHFTQGVSERLRIPRIVLRTGGACSFHVFAAFPFLKEKGYLPVQDSKLEDPIMELAPLKVKDLPVINTSDPEKLYQLATSMVNSAKNCAGLIFNTFEDLEQSSLDKLRYEFLIPIFPIGPFHKFCPPSLSSLIAHDETCISWLDRQEPGSVIYVSFGSIAAIEQPEYEEIAWGLRNSGRPFLWVIRPSSVDGVDGLNPGLEERGCIVKWAPQVEVLSHPSVGAFWTHCGWNSTLESISEGVPMICMPCFADQKVNSRFVCDVWQVGVELERSNGLERGKIQRAIR…
UGT72BD1	Punica granatum		MAQVSTKPHVALFASPGIGHLIPVLQLGERFVSRHNFVVTVFVVVTDAATAESQLKQQSSYKNLLNVVLLPPVDLTSLTNKPLAILSQLVLIVRQSLPDLRSAIASMKSRPTALIVDLFGTEAFAIADEFHMLKYEFFTTNAWFLALTLYAPHVDREHEDDHILRHMPLHIPGCASILYEDTVDVYTDRNDKLLHDDYVRIGRRLAEADGILINTWESLEPKTLQALRDPKAFGRFSQVRILPIGPLVSGFQSFGSSQPKDDILQWLDDQPTESVLYVSFGSGGTLSADQLTELAWGLEQSQHRFIWVVRPPQENSACGAYFEQAKRADGTPEYLPDGFVTRTQKLGLVVPMWAPQREILAHPSIGGFLSHCGWNSTLESLINGVPLIAWPLYAEQTMN…
UGT78C1	Solanum melongena		MLPSMFFCSVLCIAACTIVTRAANILVFMPLPMKSHFRGFQPLFEELAHRGHNVTVASSFPLDRPLVNYTDVGPFVNKGRLRNVMELVHMNFVTSVQLKWDLGIRMSDSVMSHENMKNFVQSSSNSFDLVIIETFCQEYTVAMGHKYNAPVINLSPAMPWVSVSKWLDVPATYSYIPDMCLQSTGDMGFIERLKNTISGLMQSYADNFVYFPKMKETMDTYITYDGWESRPPLEQMLKNVSLTLVNSNYYAIGVARPYLPGIVEVGGMHIKPPNPLPENLQIFLDAADEGAIFFSFGSIINLNDLPNEKLEIVLSVIQKLKQKVIIKWTPNDGVKLSENIMTGSWFPQNDILAHPNVKLFITHGGLHSIEETISNAIPVVGIPFFADQYLNMKIAEEKG…
UGT91AK5	Malus domestica		MEKDDHLSVVMLPWSAFGHMMPFFQLSIALAKAKVHVSFISTPKNIQRLPKILPDLQPFVQLVPIPFPPLDPDLLPEGAEASVDLPFENTDNLKIAYDLLQTPIKQFIGDRLPDWIITDFAAHWVVEIGKEYGVPLVYFTVVSAATVVVFSSAENPSSGNTDDTLPSPESLTSPPDLVTSQSTVAYREHEAVDMHEGLYGVNDSGISDAERHAKILSACRVFAIRSCYEFEGEYLEAYKNRSGKLVIPTGLLPPEIPAKGVKGEISTDDGIFEWLDKQKTRSVVFVGFGSECKLSKEQVFEIAHGLELSELPFLWALRKPNWANSEADALPLGFVDRVSEKGLVCIGWVPQMEILAHPSVGGSLFHSGWGSIIETLQFGHVLVVLPFIIDQPLNARLLE…
UGT87Y3	Malus domestica		MGMVAVEPIIVCHVVALPSPGRGHINPMMNLCKLLSSKNPQLLITFDITEEWHGLIEIDPKPDNIRLATIPNVIPSEHGRANHFAAFVEAVWTKMEAPVEQLMDGLEQPVTAIIADTFLVWALRIGNRRNIPVASLWTQSPTMFSLLHHFELFKENGHFPLDGSEHGDEIIEYIPGVSTTCIADLPAKFFVDDPKALQKPLEAVSQVVEAQYLLFSSVYELDPQAFEALKAKFAFPIYPIGPSIPHFELSKTLTTNQNDIDYLHWLDSQPKKSVLYISMGSFLSVSKSQMDEIVAGVKSSGVRVFWVARGDTCELRDCVGDLGLMVPWCDQLRVLCHDSIGGFWSHCGWNSTLEAIYAGLPILTFPIIWDQIPNGKQIVEDWRIGYPVQKKAGVELVMS…
UGT82B2	Oryza sativa		MGAEVIQQQPAVLLVPFPAQGHVTPMLNLARALAAHGVAATVAVPDFIHRRIAGAAAAGGRARDNQAVGGGVELASIPSGIPHLPAGESGGGRHADDQPGFGAIVHAMEHHMPEQLERMLLSTAGRGRVACLVVDVLASWAVPVAERCGVPAAGFWPAMLASYRAVAAIPELLRKGVISESGTPAVSSNQLDDKDGREEEQVVRGLGILPAQLELSTKELPWLVGDSATQRSRFAFWLQTLRRARGFRSVLVNSFPGEAVTGTAAAEDDDGPQRQAACPRVLPVGPLLVLAGCNVERAKGAGDDGGVAATNINNHPQPCSKNPSMWQADSTCIRWLDAQPAASVVYVSFGSWVGPIGHDKIRELALGLEATGRPFLWAIKDDPSWRAGLPAGYAGSVAG…
UGT88F22	Malus domestica		MGDAIVLYAAPGMGHIISMVELGKLILHRYGPHKFSITILYTCGSFFDTPSIPAYIRRISHSHPPISFRQFPRVANKITQNISGFAIMTDFIRQNDPHVRRALQDVSKSAIVRAFVIDIFCTSALTIAKEFDIPTYYFYASGAAALAAFLYFPKIHEQTTQSFKDLTDNVFKFPGRKSPLKAIYMMEPVLDRDDPGYWDVLSFCSHLPKSNGIIVNTFEELEPPAVLHAIAEGLCVPDGPTPPVYYVGPLIDDEKESGNDADAAEEEDCLSWLDKQPSRSVVFLCFGSRGSFPAIQVKEIAKGLEASGQRFLWVVKKPPVDEKMKQVLGVDDFDLEGVLPEGFLERIKDRGMVVKSWAPQVAVLKKESVGGFVTHCGWNSVLEAVVAGVPMIAWPLYAE…
UGT84E2	Oryza sativa		MQPRAASEMSQESAAAAATGMAPAPAKAQPHVLLVSSPFQSHVNPLLRLGRRLAGKGLSVTFTTALRDGIRVFDDGDGGGGGVRVERLRGGGMWEPDDPRLRIPGDMARHVEAAGPAALEELIRREAEAGRPVACVVANAFVSWAVRVAGDVGLPCAILWIQSCAVLSVYYHYVYSLAAFPSGDEADSSGAVTIPGLPELDMDELRPLRIYTSDQEMWRQMLVGDLGSMTEKAPWVFVNTFDELEHEAVAGLRKHIPLIPVGPLVEPDDGGVDDDDVHGCTAWLDAQPRRSVVFVAFGSLVDIGHDEVVEIAEGLASTGRPFLWVLRDGNRALLPKDALIDACGGDRGKVVPWCEQRRVLAHAAVGCFVTHCGWNSTAEALAAGVPMVASPRWSDQRIN…
UGT90C1	Oryza sativa		MAKGHAMPLLHLTRLLLARGLASKVTFFTTPRDAPFIRASLAGAGAAAVVELPFPTDDGLNDGAAPPQSMDDELASPSQLADVVAASAALRPAFAAAFARLEPRPDVLVHDGFLPWAELAAADAGGVPRLVSYGMSAFATYVAGAVTAHKPHARVGSPSEPFEVDGLPGLRLTRADLNPPIDEPEPTGPLWDLACETKASMDSSEGIIVNSFVELEPLCFDGWSRMSPVKLWPVGPLCLASELGRNMDRDVSDWLDSRLAMDRPVLYVAFGSQADLSRTQLEEIALGLDQSGLDFLWVVRSKWFDSEDHFENRFGDKGKVYQGFIDQVGVLSHKSIKGFFSHCGWNSVLESISMGVPILAFPMAAEQKLNAKFVVDMLRVGLRVWPQKREDDMENGLVA…
UGT73CQ1	Malus domestica		MGTKNQELHIAFFPFMAQGHIIPFMDLAKLFVSRGLKATIITTSPDAPSIQSELQNYSSSQIQIFTIRVPTADVGLPENCQSLHCATTPEMHLQFFTATGLLGPQIEQFLQHKKPNCLMADMFFPWATDLGSEFGVPVLLFQGIGYFPLCAILCVHLYKPHLYVSSDADHFVIPILPGAIKLTRKKLSDFVTNGEENVFSKLLEGVKAQKQSHGVLVNSFYELEAAYADHYRNDLGIIAWHVGPLYLVNEKLVKENKSSIEEQHECIKWLALKKPNSVIYVCFGSLANFVDAQLLEIAEGLEASEKNFIWVVKKQPGEDGWLPEGFEKRDEGRGLVLRGWAPQVKILSHGVVGGLVMHCGLNSTLKAVAVGVPMVTWPIFVEQFYNEKLITQVLGIGVG…
UGT89Z1	Linum usitatissimum		MAGNSVPPPPPSPLAHILVFPYPAQGHTLPLLDLIHHLLTLRRFSVTVVTTPKNLHSLSTLISLHHPLLRPLIFPFPHHH LLPAGVENVKDIGNSGNLPIVNALHKLSNPITVWFDSQPDPKPIALISDFFLGWTLSLSTRLGIPRFAFFSSGAFLASLT DKLFRDPVAMRNLDCIVFDELPGSPSFKAEHLPSMFRRYVPDDPDWELVREGVLSNLVSHGCIFNSFQALEGPSFDFLKG KMGHENVFAIGPVSMFGIDRNPNSSSSNVVEWLEHCQDGSVLYVCFGSQKLMSKDQMEALATGLEKSRVRFVWVVKPGSE ESGQGVVPDGFEDRVSGKGIVVKGWVDQVTILGHRAVGGFLSHCGWNSVLEGVAAGVTILGWPMEADQFVNARLL…
UGT92G15	Malus domestica		MGFEKEHIVMLPFMAQGHIIPFLSLAKQIQQSTNFSITIATTPLNIKSLQSTISSASSNHNNIHLAELPFCSSDHDLPPNTETTENLPLSKMINFLVASLSLEPPARRLITDIIKREGRPPLCLISDVFFGWATDLANSLGTVNVSFTTGGAYGTAAYTSIWLNLPHRSASSEYFTVPGFPEHGRFHISQLNPFVRAADGTESWSKFFQPQISGSTKSFGWLCNTVEEIEPLGLDILRDNLKLPVWCIGPLVPNDALKNSSALDLKVSRQRTGKEMGFSAEKCLEWLDSQGSNSVIYISFGSQNTISATQMMELAVGLEESGKPFVWVIRPPVGFDLKGEFKAEWLPNGFEERMSKRKQGLLVHNWAPQLEILSHKSTGFFVSHCGWNSVMESLSQGVP…
UGT97A3	Oryza sativa		MAASANRAAVNGAAGSGEPEASRDHVIIFPFMAKGHTLPLLHFAAALSVHHKSLRVTLVTTPANLAFARRRLPGSVHLVVLPFPSLQPPLLPAGVESTDALPSMSLYPAFLRATALLREPFAEFMASLSSSPPLVVVSDFFLGFTHGVAADAGVRRVVFHGMSCFSMAICKLLPVSPPAGVEHGAGGGSPFHVSGMPENVMITAEDIPYSVAKFTDMDDPVTRFLIDNVFQSDVRSWGILVNSFAALDGDYVAPVEAFYEQGARAWLVGPLLPAAGETPERDEENDDPEGCLAWLDERAARPGSVVYVSFGTQAHVADEQLDELARGLVQSGHPFLWAVRSNTWSPPVDVGPDQGRIVRGWVPQRGVLAHESVGGFVSHCGWNSALESLAAGKPVLAWP…
UGT708A59	Oryza sativa		MMSLCSYFPIYLDNKDAQADVGDVDVPGVRHLQRSWLPQPLLDLDMLFTKQFIENGREVVKTDGVLINTFDALEPVALAALRDGTVVRGFPPVFAVGPYSSLASEKKAADADQSSALAWLDQQPARSVVYVAFGNRCTVSNDQLREIAAGLEASGCRFLWILKTTVVDRDEAAAGGVRDVLGDGFMERVKGRGMVTKEWVDQEAVLGHPAVGLFLSHSGWNSVTEAAAAGVPLLAWPRGGDHRVAATVVASSGVGVWMEQWSWDGEEWLVSGEEIGGKVKEMMADDAVRERAAKVGEEAAKAVAEGGTSHTSMLEFVAKLKAA
UGT95G3	Malus domestica		MADGGEIFVVSGAGRGHLQPCAELCNHLISRNYHTTLVIPSSSSSSFTQNPLAKILQLKASPGPPNPGPDPLRYQATQDLHDHLASLSDIPDAPLPLCAIVDFQMGWTKEVFWRFQVSVIGFFTFGASAASMEWGAWKVGVGDIRPDELRPIPGLPDHMALSVADLKRRPAGPPRGVPNRPPGGGGGGKGRSDGGGPPKPGDRPPWVPEIEGSMALMFNTCDFIDRAFIDYMKDQMGMPVWGVGPLLPETYWNRNRNRNRNRPVEENQRQSNYTEDDVVQWLDSKPRGSVLYVAFGSEVGPNAEEYPQLASALEESTRPFIWVIQTGVGGGYNQDGLESRVGERGLIICGWAPQLLILSHQSTGGFLSHCGWNSTVEAVCRGVPILGWPIRGDQYCNAK…
UGT79C1	Oryza sativa		MAAAVVEADDEAMHVALFPFLAFGHISPFAQLARSLGAVGGVRVTFLSAAANVARVEAMLPADGTAVVAALHLPRVPGLPVGAESTAEVDADGAELLKLALDGTRPQVEALLARLRPDVVLFDFATPWVADVARQLGARAAHFSVFTAVTSAYLTVPARRRLHHGAASCPTVDDLATAPVGFPPSSSLATVPTYQAADFTYVFTSFHGMPSAYDRVAACDKASDVLVFKTCAEMEGPYIEYVATQYDKPILVTGPLVPEPPHGELEERWETWLSSFPDNAVVFASFGSETFLPTAAATELLLGLEATGQPFVAVLNFPRSVDAEAEVKKCMAPGFEERVKGRGVVHSGWVQQQHILRHRSVGCYVNHAGFSSVVEGLVAGCRLVLLPMKSDQFFNAALL…
