# Supplementary material for: Functional Insights into the RCC1 Gene Family and UVR8-Mediated Regulation of Anthocyanin Biosynthesis in Grapevine
Source: Plants (Basel). 2026 May 31;15(11):1709. doi: 10.3390/plants15111709 (PMC13259460; doi:10.3390/plants15111709)
Supplement: Supplementary file 1 [file plants-15-01709-s001.zip › Table S2.xlsx]

## Sheet: Sheet1
Table S2. Full and abbreviation names for 54 different organs and developmental stages in grapevine
Sample / organ	Developmental stages collected	Abbreviations	Modified EL system stages
Bud	latent bud	Bud - L	EL 23
Bud	winter bud	Bud - W	EL 1
Bud	bud swell	Bud - S	EL 2
Bud	bud burst (green tip)	Bud - B	EL 4
Bud	bud after-burst (rosette of leaf tips visible)	Bud - AB	EL 5
Inflorescence	young inflorescence (single flower in compact groups)	Inflorescence - Y	EL 14
Inflorescence	well developed inflorescence (single flower separated)	Inflorescence - WD	EL 17
Flower	flowering begins (10% caps off)	Flower - FB	EL 20
Flower	flowering (50% caps off)	Flower - F	EL 23
Stamen	pool of stamens from undisclosed flowers at 10% and 50% open flowers	Stamen	EL 20 / EL 23
Pollen	pollen from disclosed flowers at more than 50% open flowers	Pollen	EL 25
Carpel	pool of carpels from undisclosed flowers at 10% and 50% open flowers	Carpel	EL 20 / EL 23
Petal	pool of petals from undisclosed flowers at 10% and 50% open flowers	Petal	EL 20 / EL 23
Tendril	young tendril (pool of tendrils from shoot of 7 leaves)	Tendril - Y	EL 14
Tendril	well developed tendril (pool of tendrils from shoot of 12 leaves)	Tendril - WD	EL 17
Tendril	mature tendril (pool of tendrils at fruit set)	Tendril - FS	EL 29
Leaf	young leaf (pool of leaves from shoot of 5 leaves)	Leaf - Y	EL 14
Leaf	mature leaf (pool of leaves from shoot at fruit set)	Leaf - FS	EL 29
Leaf	senescing leaf (pool of leaves at the beginning of leaf fall)	Leaf - S	EL 43
Berry Pericarp	fruit set	Berry Pericarp - FS	EL 29
Berry Pericarp	post-fruit set	Berry Pericarp - PFS	EL 32
Berry Pericarp	véraison	Berry Pericarp - V	EL 35
Berry Pericarp	mid-ripening	Berry Pericarp - MR	EL 36
Berry Pericarp	ripening	Berry Pericarp - R	EL 38
Berry Pericarp	post-harvest withering I (1st month)	Berry Pericarp - PHWI
Berry Pericarp	post-harvest withering II (2nd month)	Berry Pericarp - PHWII
Berry Pericarp	post-harvest withering III (3rd month)	Berry Pericarp - PHWIII
Berry Skin	post-fruit set	Berry Skin - PFS	EL 32
Berry Skin	véraison	Berry Skin - V	EL 35
Berry Skin	mid-ripening	Berry Skin - MR	EL 36
Berry Skin	ripening	Berry Skin - R	EL 38
Berry Skin	post-harvest withering I (1st month)	Berry Skin - PHWI
Berry Skin	post-harvest withering II (2nd month)	Berry Skin - PHWII
Berry Skin	post-harvest withering III (3rd month)	Berry Skin - PHWIII
Berry Flesh	post-fruit set	Berry Flesh - PFS	EL 32
Berry Flesh	véraison	Berry Flesh - V	EL 35
Berry Flesh	mid-ripening	Berry Flesh - MR	EL 36
Berry Flesh	ripening	Berry Flesh - R	EL 38
Berry Flesh	post-harvest withering I (1st month)	Berry Flesh - PHWI
Berry Flesh	post-harvest withering II (2nd month)	Berry Flesh - PHWII
Berry Flesh	post-harvest withering III (3rd month)	Berry Flesh - PHWIII
Seed	fruit set	Seed - FS	EL 29
Seed	post-fruit set	Seed - PFS	EL 32
Seed	véraison	Seed - V	EL 35
Seed	mid-ripening	Seed - MR	EL 36
Rachis	fruit set	Rachis - FS	EL 29
Rachis	post-fruit set	Rachis - PFS	EL 32
Rachis	véraison	Rachis - V	EL 35
Rachis	mid-ripening	Rachis - MR	EL 36
Rachis	ripening	Rachis - R	EL 38
Stem	green stem	Stem - G	EL 14
Stem	woody stem	Stem - W	EL 43
Root	in vitro cultivation	Root
Seedling	pool of 3 developmental stages	Seedling
Total	54
