# Supplementary material for: Functional Insights into the RCC1 Gene Family and UVR8-Mediated Regulation of Anthocyanin Biosynthesis in Grapevine
Source: Plants (Basel). 2026 May 31;15(11):1709. doi: 10.3390/plants15111709 (PMC13259460; doi:10.3390/plants15111709)
Supplement: Supplementary file 1 [file plants-15-01709-s001.zip › Table S3.xlsx]

## Sheet: Sheet1
VVRCC1's	Gene Name	Chr	Genomic Location	XM	Forward primer Sequence (5'->3')	Forward primer Template strand	Forward primer Length	Forward primer Start	Forward primer Stop	Forward primer Tm	Forward primer GC%	Forward primer Self complementarity	Forward primer Self 3' complementarity	Reverse primer Sequence (5'->3')	Reverse primer Template strand	Reverse primer Length	Reverse primer Start	Reverse primer Stop	Reverse primer Tm	Reverse primer GC%	Reverse primer Self complementarity	Reverse primer Self 3' complementarity	Product length
VvRCC1-1	Vitvi01g00591	1	6670437-6675258	XM_002285296.4	TCCTGGTCTCTGGGCTATGTTT	Plus	22	319	340	60.83	50	3	0	GGGAGGTGACAATAGCAGCA	Minus	20	511	492	59.75	55	3	1	193
VvRCC1-5	Vitvi04g00292	4	2747775-2750977	XM_059736184.1	GTGTGGCTCTTGCAGATGATG	Plus	21	350	370	59.6	52.38	4	1	AGAACCAAGAGAGCCCAACC	Minus	20	474	455	59.6	55	2	0	125
VvRCC1-10	Vitvi06g01245	6	16760977-16784949	XM_002279811.5	GGGGTGTGGTGATGTTGGAT	Plus	20	545	564	59.96	55	2	2	TTAAGAGCAGTAAGGGCCTGC	Minus	21	733	713	60.07	52.38	5	2	189
VvRCC1-13	Vitvi08g00173	8	3331342-3343443	XM_002265020.4	GGAGAAAGAGCAAGCAAGTGG	Plus	21	3044	3064	59.46	52.38	2	1	TCTGCATCCCCCTCCTTATGA	Minus	21	3182	3162	60.06	52.38	4	3	139
VvRCC1-14	Vitvi08g02205	8	15096631-15102257	XM_010655939.3	CCCTCTGGGAAAGTCCTCCT	Plus	20	564	583	60.25	60	3	0	AGGCTTTGGACCCTCTTGTT	Minus	20	665	646	59.15	50	3	0	102
VvRCC1-18	Vitvi13g01429	13	22156658-22204217	XM_010647308.3	CGTGTCCGCTTCAGTCGAAA	Plus	20	3744	3763	60.94	55	4	2	AGCCTTCCCTTCCTATGCCA	Minus	20	3879	3860	60.62	55	3	3	136
VvRCC1-19	Vitvi14g01227	14	21535618-21545618	XM_002283443.4	ACAGATGACGGAGGGGTGTA	Plus	20	1195	1214	59.96	55	3	2	TCCCCTCGCCCAAATGAAAA	Minus	20	1391	1372	59.89	50	2	0	197
VvRCC1-20	Vitvi14g01340	14	23016482-23030740	XM_002281509.5	CTGGGGGCAGAATCAAGGAT	Plus	20	603	622	59.45	55	3	3	TGCTCCACAGGAAACTTGGC	Minus	20	693	674	60.82	55	3	2	91
VvRCC1-23	Vitvi18g01069	18	11707146-11718406	XM_010666478.3	ACAAACCATACAGTGGCGGT	Plus	20	1162	1181	59.89	50	3	1	GACGAGGAACCCACTCATCC	Minus	20	1270	1251	59.82	60	4	0	109
VvRCC1-24	Vitvi18g01277	18	14121658-14133818	XM_002264057.5	TCGCTTACTGCACAGCTCAA	Plus	20	3213	3232	59.97	50	4	2	TGGGAGAAGCCAAGCAAGAG	Minus	20	3396	3377	59.96	55	3	0	184
